# Supplementary material for: The Role of Traditional Plant Knowledge in the Fight Against Infectious Diseases: A Meta-Analytic Study in the Catalan Linguistic Area
Source: Front Pharmacol. 2021 Oct 11;12:744616. doi: 10.3389/fphar.2021.744616 (PMC8543157; doi:10.3389/fphar.2021.744616)
Supplement: Supplementary file 2 [file Table1.XLSX]

## Sheet: Hoja1
Informant ID	Taxon (revisar subsp. i var.)	Family	Used part	Medicinal use	Pharmaceutical form
2748	Abies alba Mill.	Pinaceae	Strobile	Antipneumonic	Syrup
2557	Abies alba Mill.	Pinaceae	Strobile	Antipneumonic	Syrup
2558	Abies alba Mill.	Pinaceae	Strobile	Antipneumonic	Syrup
2814	Abies alba Mill.	Pinaceae	Strobile	Antipyretic	Syrup
2815	Abies alba Mill.	Pinaceae	Strobile	Antipyretic	Syrup
549	Abies alba Mill.	Pinaceae	Resin	Antityphoid	Not reported
3261	Abies alba Mill.	Pinaceae	Strobile	For cold	Syrup
3262	Abies alba Mill.	Pinaceae	Strobile	For cold	Syrup
2814	Abies alba Mill.	Pinaceae	Strobile	For flu	Syrup
2815	Abies alba Mill.	Pinaceae	Strobile	For flu	Syrup
2814	Abies alba Mill.	Pinaceae	Oleoresin	For flu	Direct use
2815	Abies alba Mill.	Pinaceae	Oleoresin	For flu	Direct use
321	Achillea ageratum L.	Asteraceae	Flowering aerial part	Antipyretic	Tisane
155	Achillea millefolium L.	Asteraceae	Inflorescence	Antipneumonic	Tisane
182	Achillea millefolium L.	Asteraceae	Aerial part	Antipneumonic	Tisane
183	Achillea millefolium L.	Asteraceae	Aerial part	Antipneumonic	Tisane
184	Achillea millefolium L.	Asteraceae	Aerial part	Antipneumonic	Tisane
2830	Achillea millefolium L.	Asteraceae	Inflorescence	Antipyretic	Tisane
478	Achillea millefolium L.	Asteraceae	Aerial part	Antipyretic	Tisane
3268	Achillea millefolium L.	Asteraceae	Inflorescence	Antityphoid	Tisane
3269	Achillea millefolium L.	Asteraceae	Inflorescence	Antityphoid	Tisane
109	Achillea millefolium L.	Asteraceae	Inflorescence	For flu	Tisane
110	Achillea millefolium L.	Asteraceae	Inflorescence	For flu	Tisane
2830	Achillea millefolium L.	Asteraceae	Inflorescence	For measles	Tisane
2830	Achillea millefolium L.	Asteraceae	Inflorescence	Internal antiseptic	Ointment
222	Achillea millefolium L.	Asteraceae	Aerial part	Internal antiseptic	Lotion
222	Achillea millefolium L.	Asteraceae	Aerial part	Internal antiseptic	Tisane
1571	Achillea odorata L.	Asteraceae	Aerial part	Antihelminthic	Not reported
2492	Achillea ptarmica L. subsp. pyrenaica (Sibth. ex Godr. in Gren. et Godr.) Rouy	Asteraceae	Inflorescence	Internal antiseptic	Tisane
2493	Achillea ptarmica L. subsp. pyrenaica (Sibth. ex Godr. in Gren. et Godr.) Rouy	Asteraceae	Inflorescence	Internal antiseptic	Tisane
2507	Achillea ptarmica L. subsp. pyrenaica (Sibth. ex Godr. in Gren. et Godr.) Rouy	Asteraceae	Inflorescence	Internal antiseptic	Tisane
2518	Achillea ptarmica L. subsp. pyrenaica (Sibth. ex Godr. in Gren. et Godr.) Rouy	Asteraceae	Inflorescence	Internal antiseptic	Tisane
2564	Aconitum napellus L. subsp. vulgare Rouy et Fouc.	Ranunculaceae	Root	Antipneumonic	Macerated in oil
2565	Aconitum napellus L. subsp. vulgare Rouy et Fouc.	Ranunculaceae	Root	Antipneumonic	Macerated in oil
1380	Aconitum napellus L. subsp. vulgare Rouy et Fouc.	Ranunculaceae	Flower	Antipneumonic	Embrocation
1382	Aconitum napellus L. subsp. vulgare Rouy et Fouc.	Ranunculaceae	Flower	Antipneumonic	Embrocation
1510	Aconitum napellus L. subsp. vulgare Rouy et Fouc.	Ranunculaceae	Aerial part	Antipneumonic	Embrocation
37	Adiantum capillus-veneris L.	Pteridaceae	Frond	Antipneumonic	Tisane
2772	Agave americana L.	Asparagaceae	Leaf	For whooping cough	Syrup
397	Agrimonia eupatoria L.	Rosaceae	Not reported	Antidiphteric	Not reported
1240	Agrimonia eupatoria L.	Rosaceae	Flower	Antihelminthic	Tisane
1241	Agrimonia eupatoria L.	Rosaceae	Flower	Antihelminthic	Tisane
2955	Agrimonia eupatoria L.	Rosaceae	Fruit	Antihelminthic	Tisane
553	Agrimonia eupatoria L.	Rosaceae	Aerial part	Antihelminthic	Tisane
1293	Agrimonia eupatoria L.	Rosaceae	Aerial part	Antihelminthic	Tisane
1325	Agrimonia eupatoria L.	Rosaceae	Aerial part	Antihelminthic	Tisane
1326	Agrimonia eupatoria L.	Rosaceae	Aerial part	Antihelminthic	Tisane
1327	Agrimonia eupatoria L.	Rosaceae	Aerial part	Antihelminthic	Tisane
1336	Agrimonia eupatoria L.	Rosaceae	Aerial part	Antihelminthic	Tisane
2974	Agrimonia eupatoria L.	Rosaceae	Flowering aerial part	Antihelminthic	Tisane
2975	Agrimonia eupatoria L.	Rosaceae	Flowering aerial part	Antihelminthic	Tisane
2944	Agrimonia eupatoria L.	Rosaceae	Flowering aerial part	Antihelminthic	Tisane
3026	Agrimonia eupatoria L.	Rosaceae	Flower	Antipyretic	Tisane
155	Agrimonia eupatoria L.	Rosaceae	Aerial part	Antipyretic	Tisane
169	Agrimonia eupatoria L.	Rosaceae	Aerial part	Antipyretic	Tisane
2779	Agrimonia eupatoria L.	Rosaceae	Aerial part	For measles	Tisane
3205	Ajuga chamaepitys (L.) Schreb.	Lamiaceae	Aerial part	Antipyretic	Tisane
55	Alchemilla alpina L.	Rosaceae	Leaf	For candidiasis	Collutorium
56	Alchemilla alpina L.	Rosaceae	Leaf	For candidiasis	Collutorium
134	Alchemilla alpina L.	Rosaceae	Whole plant	For candidiasis	Collutorium
1438	Allium cepa L.	Amaryllidaceae	Bulb	Antidiphteric	Direct use
1439	Allium cepa L.	Amaryllidaceae	Bulb	Antidiphteric	Direct use
701	Allium cepa L.	Amaryllidaceae	Bulb	Antihelminthic	Aerosol
245	Allium cepa L.	Amaryllidaceae	Bulb	Antihelminthic	Poultice
246	Allium cepa L.	Amaryllidaceae	Bulb	Antihelminthic	Poultice
247	Allium cepa L.	Amaryllidaceae	Bulb	Antihelminthic	Poultice
41	Allium cepa L.	Amaryllidaceae	Bulb	Antihelminthic	Foment
50	Allium cepa L.	Amaryllidaceae	Bulb	Antihelminthic	Foment
3218	Allium cepa L.	Amaryllidaceae	Bulb	Antihelminthic	Macerated in water
55	Allium cepa L.	Amaryllidaceae	Bulb	Antihelminthic	Potion
56	Allium cepa L.	Amaryllidaceae	Bulb	Antihelminthic	Potion
146	Allium cepa L.	Amaryllidaceae	Bulb	Antihelminthic	Potion
154	Allium cepa L.	Amaryllidaceae	Bulb	Antihelminthic	Potion
245	Allium cepa L.	Amaryllidaceae	Bulb	Antihelminthic	Potion
246	Allium cepa L.	Amaryllidaceae	Bulb	Antihelminthic	Potion
247	Allium cepa L.	Amaryllidaceae	Bulb	Antihelminthic	Potion
290	Allium cepa L.	Amaryllidaceae	Bulb	Antihelminthic	Potion
291	Allium cepa L.	Amaryllidaceae	Bulb	Antihelminthic	Potion
2820	Allium cepa L.	Amaryllidaceae	Bulb	Antihelminthic	Direct use
2821	Allium cepa L.	Amaryllidaceae	Bulb	Antihelminthic	Direct use
2782	Allium cepa L.	Amaryllidaceae	Bulb	Antihelminthic	Tisane
2774	Allium cepa L.	Amaryllidaceae	Bulb	Antipneumonic	Poultice
2775	Allium cepa L.	Amaryllidaceae	Bulb	Antipneumonic	Poultice
3050	Allium cepa L.	Amaryllidaceae	Bulb	Antipneumonic	Poultice
3051	Allium cepa L.	Amaryllidaceae	Bulb	Antipneumonic	Poultice
698	Allium cepa L.	Amaryllidaceae	Bulb	Antipneumonic	Poultice
3036	Allium cepa L.	Amaryllidaceae	Bulb	Antipneumonic	Poultice
88	Allium cepa L.	Amaryllidaceae	Bulb	Antipneumonic	Foment
89	Allium cepa L.	Amaryllidaceae	Bulb	Antipneumonic	Foment
216	Allium cepa L.	Amaryllidaceae	Bulb	Antipneumonic	Foment
217	Allium cepa L.	Amaryllidaceae	Bulb	Antipneumonic	Foment
3158	Allium cepa L.	Amaryllidaceae	Bulb	Antipyretic	Not reported
1382	Allium cepa L.	Amaryllidaceae	Bulb	Antityphoid	Poultice
1475	Allium cepa L.	Amaryllidaceae	Bulb	Antityphoid	Poultice
3219	Allium cepa L.	Amaryllidaceae	Bulb	Antityphoid	Poultice
2774	Allium cepa L.	Amaryllidaceae	Bulb	Antityphoid	Enema
2775	Allium cepa L.	Amaryllidaceae	Bulb	Antityphoid	Enema
2841	Allium cepa L.	Amaryllidaceae	Bulb	Antityphoid	Enema
520	Allium cepa L.	Amaryllidaceae	Bulb	For flu	Tisane
521	Allium cepa L.	Amaryllidaceae	Bulb	For flu	Tisane
1424	Allium cepa L.	Amaryllidaceae	Bulb	For meningitis	Poultice
360	Allium cepa L.	Amaryllidaceae	Bulb	For tonsillitis	Poultice
1323	Allium cepa L.	Amaryllidaceae	Bulb	For whitlow	Tisane
2437	Allium cepa L.	Amaryllidaceae	Bulb	For whitlow	Poultice
2438	Allium cepa L.	Amaryllidaceae	Bulb	For whitlow	Poultice
1442	Allium cepa L.	Amaryllidaceae	Bulb	For whitlow	Emulsion
334	Allium cepa L.	Amaryllidaceae	Bulb	For whitlow	Direct use
1470	Allium cepa L.	Amaryllidaceae	Bulb	For whitlow	Direct use
3203	Allium cepa L.	Amaryllidaceae	Bulb	For whitlow	Direct use
40	Allium cepa L.	Amaryllidaceae	Bulb	Internal antiseptic	Poultice
48	Allium cepa L.	Amaryllidaceae	Bulb	Internal antiseptic	Poultice
49	Allium cepa L.	Amaryllidaceae	Bulb	Internal antiseptic	Poultice
136	Allium cepa L.	Amaryllidaceae	Bulb	Internal antiseptic	Poultice
144	Allium cepa L.	Amaryllidaceae	Bulb	Internal antiseptic	Poultice
145	Allium cepa L.	Amaryllidaceae	Bulb	Internal antiseptic	Poultice
144	Allium cepa L.	Amaryllidaceae	Bulb	Internal antiseptic	Foment
145	Allium cepa L.	Amaryllidaceae	Bulb	Internal antiseptic	Foment
173	Allium cepa L.	Amaryllidaceae	Bulb	Internal antiseptic	Direct use
3092	Allium cepa L.	Amaryllidaceae	Bulb	Internal antiseptic	Direct use
2635	Allium porrum L.	Amaryllidaceae	Bulb	Antidiphteric	Direct use
3140	Allium porrum L.	Amaryllidaceae	Bulb	Antidiphteric	Direct use
2591	Allium sativum L.	Amaryllidaceae	Bulb	Antibacterial	Tisane
664	Allium sativum L.	Amaryllidaceae	Bulb	Antibacterial	Direct use
666	Allium sativum L.	Amaryllidaceae	Bulb	Antibacterial	Direct use
2310	Allium sativum L.	Amaryllidaceae	Bulb	Antibacterial	Direct use
2311	Allium sativum L.	Amaryllidaceae	Bulb	Antibacterial	Direct use
2442	Allium sativum L.	Amaryllidaceae	Bulb	Antibacterial	Direct use
2973	Allium sativum L.	Amaryllidaceae	Bulb	Antibacterial	Direct use
1649	Allium sativum L.	Amaryllidaceae	Bulb	Antibacterial	Direct use
1656	Allium sativum L.	Amaryllidaceae	Bulb	Antibacterial	Direct use
586	Allium sativum L.	Amaryllidaceae	Bulb	Antifungal	Direct use
587	Allium sativum L.	Amaryllidaceae	Bulb	Antifungal	Direct use
345	Allium sativum L.	Amaryllidaceae	Bulb	Antihelminthic	Aerosol
366	Allium sativum L.	Amaryllidaceae	Bulb	Antihelminthic	Aerosol
380	Allium sativum L.	Amaryllidaceae	Bulb	Antihelminthic	Aerosol
390	Allium sativum L.	Amaryllidaceae	Bulb	Antihelminthic	Aerosol
411	Allium sativum L.	Amaryllidaceae	Bulb	Antihelminthic	Aerosol
438	Allium sativum L.	Amaryllidaceae	Bulb	Antihelminthic	Aerosol
599	Allium sativum L.	Amaryllidaceae	Bulb	Antihelminthic	Aerosol
611	Allium sativum L.	Amaryllidaceae	Bulb	Antihelminthic	Aerosol
618	Allium sativum L.	Amaryllidaceae	Bulb	Antihelminthic	Aerosol
625	Allium sativum L.	Amaryllidaceae	Bulb	Antihelminthic	Aerosol
640	Allium sativum L.	Amaryllidaceae	Bulb	Antihelminthic	Aerosol
641	Allium sativum L.	Amaryllidaceae	Bulb	Antihelminthic	Aerosol
648	Allium sativum L.	Amaryllidaceae	Bulb	Antihelminthic	Aerosol
653	Allium sativum L.	Amaryllidaceae	Bulb	Antihelminthic	Aerosol
679	Allium sativum L.	Amaryllidaceae	Bulb	Antihelminthic	Aerosol
681	Allium sativum L.	Amaryllidaceae	Bulb	Antihelminthic	Aerosol
700	Allium sativum L.	Amaryllidaceae	Bulb	Antihelminthic	Aerosol
704	Allium sativum L.	Amaryllidaceae	Bulb	Antihelminthic	Aerosol
3190	Allium sativum L.	Amaryllidaceae	Bulb	Antihelminthic	Tisane
2611	Allium sativum L.	Amaryllidaceae	Bulb	Antihelminthic	Tisane
3148	Allium sativum L.	Amaryllidaceae	Bulb	Antihelminthic	Tisane
2635	Allium sativum L.	Amaryllidaceae	Bulb	Antihelminthic	Not reported
31	Allium sativum L.	Amaryllidaceae	Bulb	Antihelminthic	Not reported
304	Allium sativum L.	Amaryllidaceae	Bulb	Antihelminthic	Not reported
335	Allium sativum L.	Amaryllidaceae	Bulb	Antihelminthic	Not reported
408	Allium sativum L.	Amaryllidaceae	Bulb	Antihelminthic	Not reported
2616	Allium sativum L.	Amaryllidaceae	Bulb	Antihelminthic	Not reported
2617	Allium sativum L.	Amaryllidaceae	Bulb	Antihelminthic	Not reported
3150	Allium sativum L.	Amaryllidaceae	Bulb	Antihelminthic	Not reported
58	Allium sativum L.	Amaryllidaceae	Bulb	Antihelminthic	Enema
166	Allium sativum L.	Amaryllidaceae	Bulb	Antihelminthic	Enema
167	Allium sativum L.	Amaryllidaceae	Bulb	Antihelminthic	Enema
3065	Allium sativum L.	Amaryllidaceae	Bulb	Antihelminthic	Tisane
3066	Allium sativum L.	Amaryllidaceae	Bulb	Antihelminthic	Tisane
3067	Allium sativum L.	Amaryllidaceae	Bulb	Antihelminthic	Tisane
3068	Allium sativum L.	Amaryllidaceae	Bulb	Antihelminthic	Tisane
3069	Allium sativum L.	Amaryllidaceae	Bulb	Antihelminthic	Tisane
3070	Allium sativum L.	Amaryllidaceae	Bulb	Antihelminthic	Tisane
3071	Allium sativum L.	Amaryllidaceae	Bulb	Antihelminthic	Tisane
3072	Allium sativum L.	Amaryllidaceae	Bulb	Antihelminthic	Tisane
3073	Allium sativum L.	Amaryllidaceae	Bulb	Antihelminthic	Tisane
3074	Allium sativum L.	Amaryllidaceae	Bulb	Antihelminthic	Tisane
3075	Allium sativum L.	Amaryllidaceae	Bulb	Antihelminthic	Tisane
3076	Allium sativum L.	Amaryllidaceae	Bulb	Antihelminthic	Tisane
3077	Allium sativum L.	Amaryllidaceae	Bulb	Antihelminthic	Tisane
3078	Allium sativum L.	Amaryllidaceae	Bulb	Antihelminthic	Tisane
407	Allium sativum L.	Amaryllidaceae	Bulb	Antihelminthic	Macerated in water
1784	Allium sativum L.	Amaryllidaceae	Bulb	Antihelminthic	Direct use
1791	Allium sativum L.	Amaryllidaceae	Bulb	Antihelminthic	Direct use
2642	Allium sativum L.	Amaryllidaceae	Bulb	Antihelminthic	Direct use
2643	Allium sativum L.	Amaryllidaceae	Bulb	Antihelminthic	Direct use
2663	Allium sativum L.	Amaryllidaceae	Bulb	Antihelminthic	Direct use
2664	Allium sativum L.	Amaryllidaceae	Bulb	Antihelminthic	Direct use
2967	Allium sativum L.	Amaryllidaceae	Bulb	Antihelminthic	Direct use
41	Allium sativum L.	Amaryllidaceae	Bulb	Antihelminthic	Direct use
50	Allium sativum L.	Amaryllidaceae	Bulb	Antihelminthic	Direct use
64	Allium sativum L.	Amaryllidaceae	Bulb	Antihelminthic	Direct use
72	Allium sativum L.	Amaryllidaceae	Bulb	Antihelminthic	Direct use
73	Allium sativum L.	Amaryllidaceae	Bulb	Antihelminthic	Direct use
103	Allium sativum L.	Amaryllidaceae	Bulb	Antihelminthic	Direct use
104	Allium sativum L.	Amaryllidaceae	Bulb	Antihelminthic	Direct use
105	Allium sativum L.	Amaryllidaceae	Bulb	Antihelminthic	Direct use
106	Allium sativum L.	Amaryllidaceae	Bulb	Antihelminthic	Direct use
107	Allium sativum L.	Amaryllidaceae	Bulb	Antihelminthic	Direct use
154	Allium sativum L.	Amaryllidaceae	Bulb	Antihelminthic	Direct use
158	Allium sativum L.	Amaryllidaceae	Bulb	Antihelminthic	Direct use
159	Allium sativum L.	Amaryllidaceae	Bulb	Antihelminthic	Direct use
187	Allium sativum L.	Amaryllidaceae	Bulb	Antihelminthic	Direct use
188	Allium sativum L.	Amaryllidaceae	Bulb	Antihelminthic	Direct use
197	Allium sativum L.	Amaryllidaceae	Bulb	Antihelminthic	Direct use
198	Allium sativum L.	Amaryllidaceae	Bulb	Antihelminthic	Direct use
210	Allium sativum L.	Amaryllidaceae	Bulb	Antihelminthic	Direct use
211	Allium sativum L.	Amaryllidaceae	Bulb	Antihelminthic	Direct use
212	Allium sativum L.	Amaryllidaceae	Bulb	Antihelminthic	Direct use
213	Allium sativum L.	Amaryllidaceae	Bulb	Antihelminthic	Direct use
2738	Allium sativum L.	Amaryllidaceae	Bulb	Antihelminthic	Direct use
2742	Allium sativum L.	Amaryllidaceae	Bulb	Antihelminthic	Direct use
2743	Allium sativum L.	Amaryllidaceae	Bulb	Antihelminthic	Direct use
2752	Allium sativum L.	Amaryllidaceae	Bulb	Antihelminthic	Direct use
2753	Allium sativum L.	Amaryllidaceae	Bulb	Antihelminthic	Direct use
2820	Allium sativum L.	Amaryllidaceae	Bulb	Antihelminthic	Direct use
2821	Allium sativum L.	Amaryllidaceae	Bulb	Antihelminthic	Direct use
2842	Allium sativum L.	Amaryllidaceae	Bulb	Antihelminthic	Direct use
2843	Allium sativum L.	Amaryllidaceae	Bulb	Antihelminthic	Direct use
2844	Allium sativum L.	Amaryllidaceae	Bulb	Antihelminthic	Direct use
2845	Allium sativum L.	Amaryllidaceae	Bulb	Antihelminthic	Direct use
2894	Allium sativum L.	Amaryllidaceae	Bulb	Antihelminthic	Direct use
2895	Allium sativum L.	Amaryllidaceae	Bulb	Antihelminthic	Direct use
1790	Allium sativum L.	Amaryllidaceae	Bulb	Antihelminthic	Direct use
310	Allium sativum L.	Amaryllidaceae	Bulb	Antihelminthic	Direct use
320	Allium sativum L.	Amaryllidaceae	Bulb	Antihelminthic	Direct use
322	Allium sativum L.	Amaryllidaceae	Bulb	Antihelminthic	Direct use
325	Allium sativum L.	Amaryllidaceae	Bulb	Antihelminthic	Direct use
328	Allium sativum L.	Amaryllidaceae	Bulb	Antihelminthic	Direct use
328	Allium sativum L.	Amaryllidaceae	Bulb	Antihelminthic	Direct use
363	Allium sativum L.	Amaryllidaceae	Bulb	Antihelminthic	Direct use
370	Allium sativum L.	Amaryllidaceae	Bulb	Antihelminthic	Direct use
386	Allium sativum L.	Amaryllidaceae	Bulb	Antihelminthic	Direct use
415	Allium sativum L.	Amaryllidaceae	Bulb	Antihelminthic	Direct use
604	Allium sativum L.	Amaryllidaceae	Bulb	Antihelminthic	Direct use
631	Allium sativum L.	Amaryllidaceae	Bulb	Antihelminthic	Direct use
638	Allium sativum L.	Amaryllidaceae	Bulb	Antihelminthic	Direct use
645	Allium sativum L.	Amaryllidaceae	Bulb	Antihelminthic	Direct use
647	Allium sativum L.	Amaryllidaceae	Bulb	Antihelminthic	Direct use
649	Allium sativum L.	Amaryllidaceae	Bulb	Antihelminthic	Direct use
650	Allium sativum L.	Amaryllidaceae	Bulb	Antihelminthic	Direct use
651	Allium sativum L.	Amaryllidaceae	Bulb	Antihelminthic	Direct use
661	Allium sativum L.	Amaryllidaceae	Bulb	Antihelminthic	Direct use
665	Allium sativum L.	Amaryllidaceae	Bulb	Antihelminthic	Direct use
666	Allium sativum L.	Amaryllidaceae	Bulb	Antihelminthic	Direct use
666	Allium sativum L.	Amaryllidaceae	Bulb	Antihelminthic	Direct use
667	Allium sativum L.	Amaryllidaceae	Bulb	Antihelminthic	Direct use
2308	Allium sativum L.	Amaryllidaceae	Bulb	Antihelminthic	Direct use
2601	Allium sativum L.	Amaryllidaceae	Bulb	Antihelminthic	Direct use
2602	Allium sativum L.	Amaryllidaceae	Bulb	Antihelminthic	Direct use
1364	Allium sativum L.	Amaryllidaceae	Bulb	Antihelminthic	Direct use
1461	Allium sativum L.	Amaryllidaceae	Bulb	Antihelminthic	Direct use
1478	Allium sativum L.	Amaryllidaceae	Bulb	Antihelminthic	Direct use
1510	Allium sativum L.	Amaryllidaceae	Bulb	Antihelminthic	Direct use
2433	Allium sativum L.	Amaryllidaceae	Bulb	Antihelminthic	Direct use
2500	Allium sativum L.	Amaryllidaceae	Bulb	Antihelminthic	Direct use
2518	Allium sativum L.	Amaryllidaceae	Bulb	Antihelminthic	Direct use
2665	Allium sativum L.	Amaryllidaceae	Bulb	Antihelminthic	Direct use
2666	Allium sativum L.	Amaryllidaceae	Bulb	Antihelminthic	Direct use
2670	Allium sativum L.	Amaryllidaceae	Bulb	Antihelminthic	Direct use
2677	Allium sativum L.	Amaryllidaceae	Bulb	Antihelminthic	Direct use
2703	Allium sativum L.	Amaryllidaceae	Bulb	Antihelminthic	Direct use
2704	Allium sativum L.	Amaryllidaceae	Bulb	Antihelminthic	Direct use
3142	Allium sativum L.	Amaryllidaceae	Bulb	Antihelminthic	Direct use
3153	Allium sativum L.	Amaryllidaceae	Bulb	Antihelminthic	Direct use
3155	Allium sativum L.	Amaryllidaceae	Bulb	Antihelminthic	Direct use
2963	Allium sativum L.	Amaryllidaceae	Bulb	Antihelminthic	Direct use
2964	Allium sativum L.	Amaryllidaceae	Bulb	Antihelminthic	Direct use
2965	Allium sativum L.	Amaryllidaceae	Bulb	Antihelminthic	Direct use
2966	Allium sativum L.	Amaryllidaceae	Bulb	Antihelminthic	Direct use
2989	Allium sativum L.	Amaryllidaceae	Bulb	Antihelminthic	Direct use
3008	Allium sativum L.	Amaryllidaceae	Bulb	Antihelminthic	Direct use
3009	Allium sativum L.	Amaryllidaceae	Bulb	Antihelminthic	Direct use
3010	Allium sativum L.	Amaryllidaceae	Bulb	Antihelminthic	Direct use
3013	Allium sativum L.	Amaryllidaceae	Bulb	Antihelminthic	Direct use
3014	Allium sativum L.	Amaryllidaceae	Bulb	Antihelminthic	Direct use
3019	Allium sativum L.	Amaryllidaceae	Bulb	Antihelminthic	Direct use
3020	Allium sativum L.	Amaryllidaceae	Bulb	Antihelminthic	Direct use
1332	Allium sativum L.	Amaryllidaceae	Bulb	Antihelminthic	Direct use
1333	Allium sativum L.	Amaryllidaceae	Bulb	Antihelminthic	Direct use
1334	Allium sativum L.	Amaryllidaceae	Bulb	Antihelminthic	Direct use
1860	Allium sativum L.	Amaryllidaceae	Bulb	Antihelminthic	Direct use
339	Allium sativum L.	Amaryllidaceae	Bulb	Antihelminthic	Direct use
331	Allium sativum L.	Amaryllidaceae	Bulb	Antihelminthic	Greasy juice
378	Allium sativum L.	Amaryllidaceae	Bulb	Antihelminthic	Greasy juice
639	Allium sativum L.	Amaryllidaceae	Bulb	Antihelminthic	Suppository
623	Allium sativum L.	Amaryllidaceae	Bulb	Antihelminthic	Alcoholic tincture
653	Allium sativum L.	Amaryllidaceae	Bulb	Antihelminthic	Tisane
2820	Allium sativum L.	Amaryllidaceae	Bulb	Antiherpetic	Direct use
2821	Allium sativum L.	Amaryllidaceae	Bulb	Antiherpetic	Direct use
2852	Allium sativum L.	Amaryllidaceae	Bulb	Antiherpetic	Direct use
2853	Allium sativum L.	Amaryllidaceae	Bulb	Antiherpetic	Direct use
1460	Allium sativum L.	Amaryllidaceae	Bulb	Antiherpetic	Direct use
599	Allium sativum L.	Amaryllidaceae	Bulb	Antipneumonic	Emulsion
155	Allium sativum L.	Amaryllidaceae	Bulb	Antipneumonic	Medicinal wine
38	Allium sativum L.	Amaryllidaceae	Bulb	Antipyretic	Poultice
44	Allium sativum L.	Amaryllidaceae	Bulb	Antipyretic	Poultice
45	Allium sativum L.	Amaryllidaceae	Bulb	Antipyretic	Poultice
789	Allium sativum L.	Amaryllidaceae	Bulb	Antipyretic	Direct use
454	Allium sativum L.	Amaryllidaceae	Bulb	Antipyretic	Direct use
3188	Allium sativum L.	Amaryllidaceae	Bulb	Antipyretic	Direct use
3189	Allium sativum L.	Amaryllidaceae	Bulb	Antipyretic	Direct use
3193	Allium sativum L.	Amaryllidaceae	Bulb	Antipyretic	Direct use
3219	Allium sativum L.	Amaryllidaceae	Bulb	Antipyretic	Direct use
2787	Allium sativum L.	Amaryllidaceae	Bulb	Antityphoid	Poultice
2788	Allium sativum L.	Amaryllidaceae	Bulb	Antityphoid	Poultice
1527	Allium sativum L.	Amaryllidaceae	Bulb	Antityphoid	Direct use
219	Allium sativum L.	Amaryllidaceae	Bulb	For brucellosis	Poultice
220	Allium sativum L.	Amaryllidaceae	Bulb	For brucellosis	Poultice
3167	Allium sativum L.	Amaryllidaceae	Bulb	For flu	Tisane
599	Allium sativum L.	Amaryllidaceae	Bulb	For whitlow	Direct use
321	Allium sativum L.	Amaryllidaceae	Bulb	Internal antiseptic	Aerosol
182	Allium sativum L.	Amaryllidaceae	Bulb	Internal antiseptic	Poultice
183	Allium sativum L.	Amaryllidaceae	Bulb	Internal antiseptic	Poultice
184	Allium sativum L.	Amaryllidaceae	Bulb	Internal antiseptic	Poultice
118	Allium sativum L.	Amaryllidaceae	Bulb	Internal antiseptic	Foment
119	Allium sativum L.	Amaryllidaceae	Bulb	Internal antiseptic	Foment
173	Allium sativum L.	Amaryllidaceae	Bulb	Internal antiseptic	Direct use
688	Allium sativum L.	Amaryllidaceae	Bulb	Internal antiseptic	Direct use
2988	Allium sativum L.	Amaryllidaceae	Bulb	Internal antiseptic	Direct use
1595	Allium sativum L.	Amaryllidaceae	Bulb	Internal antiseptic	Direct use
1649	Allium sativum L.	Amaryllidaceae	Bulb	Internal antiseptic	Direct use
1413	Alnus glutinosa (L.) Gaertn.	Betulaceae	Leaf	Antifungal	Bath
1414	Alnus glutinosa (L.) Gaertn.	Betulaceae	Leaf	Antifungal	Bath
1649	Alnus glutinosa (L.) Gaertn.	Betulaceae	Bark	For mouth infections	Tisane
2856	Aloe vera (L.) Burm.f.	Asphodelaceae	Leaf	Antiherpetic	Direct use
679	Aloe vera (L.) Burm.f.	Asphodelaceae	Leaf juice	Antiherpetic	Direct use
1319	Althaea officinalis L.	Malvaceae	Root	Antipneumonic	Tisane
1876	Althaea officinalis L.	Malvaceae	Root	Antityphoid	Tisane
1611	Althaea officinalis L.	Malvaceae	Root	For cold	Tisane
1880	Althaea officinalis L.	Malvaceae	Root	For cold	Tisane
3254	Althaea officinalis L.	Malvaceae	Root	For cold	Tisane
3254	Althaea officinalis L.	Malvaceae	Root	For cold	Tisane
3255	Althaea officinalis L.	Malvaceae	Root	For cold	Tisane
3255	Althaea officinalis L.	Malvaceae	Root	For cold	Tisane
3256	Althaea officinalis L.	Malvaceae	Root	For cold	Tisane
16	Althaea officinalis L.	Malvaceae	Root	Internal antiseptic	Tisane
1478	Althaea officinalis L.	Malvaceae	Root	Internal antiseptic	Enema
1426	Amelanchier ovalis Medic.	Rosaceae	Aerial part	Antiherpetic	Tisane
40	Amelanchier ovalis Medic.	Rosaceae	Flower	Antipyretic	Tisane
48	Amelanchier ovalis Medic.	Rosaceae	Flower	Antipyretic	Tisane
49	Amelanchier ovalis Medic.	Rosaceae	Flower	Antipyretic	Tisane
90	Amelanchier ovalis Medic.	Rosaceae	Flower	Antipyretic	Tisane
91	Amelanchier ovalis Medic.	Rosaceae	Flower	Antipyretic	Tisane
92	Amelanchier ovalis Medic.	Rosaceae	Flower	Antipyretic	Tisane
150	Amelanchier ovalis Medic.	Rosaceae	Flower	Antipyretic	Tisane
151	Amelanchier ovalis Medic.	Rosaceae	Flower	Antipyretic	Tisane
182	Amelanchier ovalis Medic.	Rosaceae	Flower	Antipyretic	Tisane
183	Amelanchier ovalis Medic.	Rosaceae	Flower	Antipyretic	Tisane
184	Amelanchier ovalis Medic.	Rosaceae	Flower	Antipyretic	Tisane
187	Amelanchier ovalis Medic.	Rosaceae	Flower	Antipyretic	Tisane
188	Amelanchier ovalis Medic.	Rosaceae	Flower	Antipyretic	Tisane
288	Amelanchier ovalis Medic.	Rosaceae	Flower	Antipyretic	Tisane
289	Amelanchier ovalis Medic.	Rosaceae	Flower	Antipyretic	Tisane
300	Amelanchier ovalis Medic.	Rosaceae	Flower	Antipyretic	Tisane
3210	Amelanchier ovalis Medic.	Rosaceae	Stem	Antipyretic	Tisane
3210	Amelanchier ovalis Medic.	Rosaceae	Stem	For cholera	Tisane
1631	Amelanchier ovalis Medic.	Rosaceae	Flower	For cold	Tisane
1632	Amelanchier ovalis Medic.	Rosaceae	Flower	For cold	Tisane
1633	Amelanchier ovalis Medic.	Rosaceae	Flower	For cold	Tisane
1634	Amelanchier ovalis Medic.	Rosaceae	Flower	For cold	Tisane
3172	Anagallis arvensis L. subsp. foemina (Mill.) Schinz et Thell.	Primulaceae	Aerial part	Antipneumonic	Tisane
3176	Anagallis arvensis L. subsp. foemina (Mill.) Schinz et Thell.	Primulaceae	Aerial part	Antipneumonic	Tisane
38	Anethum graveolens L.	Apiaceae	Inflorescence	Internal antiseptic	Tisane
44	Anethum graveolens L.	Apiaceae	Inflorescence	Internal antiseptic	Tisane
45	Anethum graveolens L.	Apiaceae	Inflorescence	Internal antiseptic	Tisane
517	Angelica sylvestris L.	Apiaceae	Leaf	Antipyretic	Tisane
2981	Apium graveolens L.	Apiaceae	Aerial part	Internal antiseptic	Tisane
2982	Apium graveolens L.	Apiaceae	Aerial part	Internal antiseptic	Tisane
2738	Apium nodiflorum (L.) Lag. subsp. nodiflorum	Apiaceae	Young aerial part	Antifungal	Bath
1876	Arbutus unedo L.	Ericaceae	Root	For cold	Tisane
174	Arctium minus Bernh.	Asteraceae	Root	Antiherpetic	Tisane
175	Arctium minus Bernh.	Asteraceae	Root	Antiherpetic	Tisane
176	Arctium minus Bernh.	Asteraceae	Root	Antiherpetic	Tisane
147	Arctium minus Bernh.	Asteraceae	Leaf	Antipyretic	Poultice
1408	Arctium minus Bernh.	Asteraceae	Root	Antituberculosis	Tisane
1531	Armeria alliacea (Cav.) Hoffms. et Link	Plumbaginaceae	Inflorescence	For measles	Tisane
1536	Armeria alliacea (Cav.) Hoffms. et Link	Plumbaginaceae	Inflorescence	For measles	Tisane
1582	Arnica montana L.	Asteraceae	Flower	Antipyretic	Medicinal vinegar
1583	Arnica montana L.	Asteraceae	Flower	Antipyretic	Medicinal vinegar
1584	Arnica montana L.	Asteraceae	Flower	Antipyretic	Medicinal vinegar
1585	Arnica montana L.	Asteraceae	Flower	Antipyretic	Medicinal vinegar
1586	Arnica montana L.	Asteraceae	Flower	Antipyretic	Medicinal vinegar
1587	Arnica montana L.	Asteraceae	Flower	Antipyretic	Medicinal vinegar
1421	Artemisia abrotanum L.	Asteraceae	Not reported	Antihelminthic	Not reported
2790	Artemisia abrotanum L.	Asteraceae	Aerial part	Antihelminthic	Tisane
1517	Artemisia absinthium L.	Asteraceae	Aerial part	Antidiphteric	Direct use
2938	Artemisia absinthium L.	Asteraceae	Flower	Antihelminthic	Tisane
2939	Artemisia absinthium L.	Asteraceae	Flower	Antihelminthic	Tisane
135	Artemisia absinthium L.	Asteraceae	Leaf	Antihelminthic	Enema
450	Artemisia absinthium L.	Asteraceae	Leaf	Antihelminthic	Macerated in water
541	Artemisia absinthium L.	Asteraceae	Leaf	Antihelminthic	Direct use
466	Artemisia absinthium L.	Asteraceae	Leaf	Antihelminthic	Direct use
3026	Artemisia absinthium L.	Asteraceae	Leaf	Antihelminthic	Tisane
463	Artemisia absinthium L.	Asteraceae	Leaf	Antihelminthic	Tisane
464	Artemisia absinthium L.	Asteraceae	Leaf	Antihelminthic	Tisane
466	Artemisia absinthium L.	Asteraceae	Leaf	Antihelminthic	Tisane
467	Artemisia absinthium L.	Asteraceae	Leaf	Antihelminthic	Tisane
3181	Artemisia absinthium L.	Asteraceae	Leaf bud	Antihelminthic	Alcoholic tincture
1407	Artemisia absinthium L.	Asteraceae	Inflorescence	Antihelminthic	Not reported
1502	Artemisia absinthium L.	Asteraceae	Inflorescence	Antihelminthic	Poultice
1359	Artemisia absinthium L.	Asteraceae	Inflorescence	Antihelminthic	Tisane
1367	Artemisia absinthium L.	Asteraceae	Inflorescence	Antihelminthic	Tisane
1372	Artemisia absinthium L.	Asteraceae	Inflorescence	Antihelminthic	Tisane
1378	Artemisia absinthium L.	Asteraceae	Inflorescence	Antihelminthic	Tisane
1382	Artemisia absinthium L.	Asteraceae	Inflorescence	Antihelminthic	Tisane
1388	Artemisia absinthium L.	Asteraceae	Inflorescence	Antihelminthic	Tisane
1397	Artemisia absinthium L.	Asteraceae	Inflorescence	Antihelminthic	Tisane
1403	Artemisia absinthium L.	Asteraceae	Inflorescence	Antihelminthic	Tisane
1416	Artemisia absinthium L.	Asteraceae	Inflorescence	Antihelminthic	Tisane
1432	Artemisia absinthium L.	Asteraceae	Inflorescence	Antihelminthic	Tisane
1452	Artemisia absinthium L.	Asteraceae	Inflorescence	Antihelminthic	Tisane
1453	Artemisia absinthium L.	Asteraceae	Inflorescence	Antihelminthic	Tisane
1456	Artemisia absinthium L.	Asteraceae	Inflorescence	Antihelminthic	Tisane
1500	Artemisia absinthium L.	Asteraceae	Inflorescence	Antihelminthic	Tisane
1502	Artemisia absinthium L.	Asteraceae	Inflorescence	Antihelminthic	Tisane
1509	Artemisia absinthium L.	Asteraceae	Inflorescence	Antihelminthic	Tisane
2601	Artemisia absinthium L.	Asteraceae	Not reported	Antihelminthic	Not reported
2602	Artemisia absinthium L.	Asteraceae	Not reported	Antihelminthic	Not reported
1401	Artemisia absinthium L.	Asteraceae	Not reported	Antihelminthic	Not reported
1422	Artemisia absinthium L.	Asteraceae	Not reported	Antihelminthic	Not reported
1460	Artemisia absinthium L.	Asteraceae	Not reported	Antihelminthic	Not reported
2738	Artemisia absinthium L.	Asteraceae	Aerial part	Antihelminthic	Cigarrette
2591	Artemisia absinthium L.	Asteraceae	Aerial part	Antihelminthic	Tisane
2709	Artemisia absinthium L.	Asteraceae	Aerial part	Antihelminthic	Tisane
2710	Artemisia absinthium L.	Asteraceae	Aerial part	Antihelminthic	Tisane
591	Artemisia absinthium L.	Asteraceae	Aerial part	Antihelminthic	Tisane
592	Artemisia absinthium L.	Asteraceae	Aerial part	Antihelminthic	Tisane
1311	Artemisia absinthium L.	Asteraceae	Aerial part	Antihelminthic	Tisane
1312	Artemisia absinthium L.	Asteraceae	Aerial part	Antihelminthic	Tisane
1506	Artemisia absinthium L.	Asteraceae	Aerial part	Antihelminthic	Not reported
2766	Artemisia absinthium L.	Asteraceae	Aerial part	Antihelminthic	Not reported
2767	Artemisia absinthium L.	Asteraceae	Aerial part	Antihelminthic	Not reported
2783	Artemisia absinthium L.	Asteraceae	Aerial part	Antihelminthic	Not reported
2784	Artemisia absinthium L.	Asteraceae	Aerial part	Antihelminthic	Not reported
2789	Artemisia absinthium L.	Asteraceae	Aerial part	Antihelminthic	Not reported
2796	Artemisia absinthium L.	Asteraceae	Aerial part	Antihelminthic	Not reported
2797	Artemisia absinthium L.	Asteraceae	Aerial part	Antihelminthic	Not reported
2862	Artemisia absinthium L.	Asteraceae	Aerial part	Antihelminthic	Not reported
2863	Artemisia absinthium L.	Asteraceae	Aerial part	Antihelminthic	Not reported
1447	Artemisia absinthium L.	Asteraceae	Aerial part	Antihelminthic	Not reported
1216	Artemisia absinthium L.	Asteraceae	Aerial part	Antihelminthic	Not reported
3297	Artemisia absinthium L.	Asteraceae	Aerial part	Antihelminthic	Not reported
82	Artemisia absinthium L.	Asteraceae	Aerial part	Antihelminthic	Alcoholic tincture
83	Artemisia absinthium L.	Asteraceae	Aerial part	Antihelminthic	Alcoholic tincture
74	Artemisia absinthium L.	Asteraceae	Aerial part	Antihelminthic	Poultice
75	Artemisia absinthium L.	Asteraceae	Aerial part	Antihelminthic	Poultice
76	Artemisia absinthium L.	Asteraceae	Aerial part	Antihelminthic	Poultice
103	Artemisia absinthium L.	Asteraceae	Aerial part	Antihelminthic	Poultice
104	Artemisia absinthium L.	Asteraceae	Aerial part	Antihelminthic	Poultice
105	Artemisia absinthium L.	Asteraceae	Aerial part	Antihelminthic	Poultice
106	Artemisia absinthium L.	Asteraceae	Aerial part	Antihelminthic	Poultice
107	Artemisia absinthium L.	Asteraceae	Aerial part	Antihelminthic	Poultice
111	Artemisia absinthium L.	Asteraceae	Aerial part	Antihelminthic	Poultice
112	Artemisia absinthium L.	Asteraceae	Aerial part	Antihelminthic	Poultice
121	Artemisia absinthium L.	Asteraceae	Aerial part	Antihelminthic	Poultice
122	Artemisia absinthium L.	Asteraceae	Aerial part	Antihelminthic	Poultice
126	Artemisia absinthium L.	Asteraceae	Aerial part	Antihelminthic	Poultice
134	Artemisia absinthium L.	Asteraceae	Aerial part	Antihelminthic	Poultice
135	Artemisia absinthium L.	Asteraceae	Aerial part	Antihelminthic	Poultice
144	Artemisia absinthium L.	Asteraceae	Aerial part	Antihelminthic	Poultice
145	Artemisia absinthium L.	Asteraceae	Aerial part	Antihelminthic	Poultice
148	Artemisia absinthium L.	Asteraceae	Aerial part	Antihelminthic	Poultice
149	Artemisia absinthium L.	Asteraceae	Aerial part	Antihelminthic	Poultice
154	Artemisia absinthium L.	Asteraceae	Aerial part	Antihelminthic	Poultice
166	Artemisia absinthium L.	Asteraceae	Aerial part	Antihelminthic	Poultice
167	Artemisia absinthium L.	Asteraceae	Aerial part	Antihelminthic	Poultice
177	Artemisia absinthium L.	Asteraceae	Aerial part	Antihelminthic	Poultice
178	Artemisia absinthium L.	Asteraceae	Aerial part	Antihelminthic	Poultice
180	Artemisia absinthium L.	Asteraceae	Aerial part	Antihelminthic	Poultice
181	Artemisia absinthium L.	Asteraceae	Aerial part	Antihelminthic	Poultice
185	Artemisia absinthium L.	Asteraceae	Aerial part	Antihelminthic	Poultice
186	Artemisia absinthium L.	Asteraceae	Aerial part	Antihelminthic	Poultice
187	Artemisia absinthium L.	Asteraceae	Aerial part	Antihelminthic	Poultice
188	Artemisia absinthium L.	Asteraceae	Aerial part	Antihelminthic	Poultice
193	Artemisia absinthium L.	Asteraceae	Aerial part	Antihelminthic	Poultice
194	Artemisia absinthium L.	Asteraceae	Aerial part	Antihelminthic	Poultice
208	Artemisia absinthium L.	Asteraceae	Aerial part	Antihelminthic	Poultice
229	Artemisia absinthium L.	Asteraceae	Aerial part	Antihelminthic	Poultice
230	Artemisia absinthium L.	Asteraceae	Aerial part	Antihelminthic	Poultice
231	Artemisia absinthium L.	Asteraceae	Aerial part	Antihelminthic	Poultice
245	Artemisia absinthium L.	Asteraceae	Aerial part	Antihelminthic	Poultice
246	Artemisia absinthium L.	Asteraceae	Aerial part	Antihelminthic	Poultice
247	Artemisia absinthium L.	Asteraceae	Aerial part	Antihelminthic	Poultice
257	Artemisia absinthium L.	Asteraceae	Aerial part	Antihelminthic	Poultice
257	Artemisia absinthium L.	Asteraceae	Aerial part	Antihelminthic	Poultice
258	Artemisia absinthium L.	Asteraceae	Aerial part	Antihelminthic	Poultice
258	Artemisia absinthium L.	Asteraceae	Aerial part	Antihelminthic	Poultice
259	Artemisia absinthium L.	Asteraceae	Aerial part	Antihelminthic	Poultice
259	Artemisia absinthium L.	Asteraceae	Aerial part	Antihelminthic	Poultice
271	Artemisia absinthium L.	Asteraceae	Aerial part	Antihelminthic	Poultice
272	Artemisia absinthium L.	Asteraceae	Aerial part	Antihelminthic	Poultice
292	Artemisia absinthium L.	Asteraceae	Aerial part	Antihelminthic	Poultice
1370	Artemisia absinthium L.	Asteraceae	Aerial part	Antihelminthic	Poultice
1371	Artemisia absinthium L.	Asteraceae	Aerial part	Antihelminthic	Poultice
1372	Artemisia absinthium L.	Asteraceae	Aerial part	Antihelminthic	Poultice
1405	Artemisia absinthium L.	Asteraceae	Aerial part	Antihelminthic	Poultice
1438	Artemisia absinthium L.	Asteraceae	Aerial part	Antihelminthic	Poultice
1439	Artemisia absinthium L.	Asteraceae	Aerial part	Antihelminthic	Poultice
1443	Artemisia absinthium L.	Asteraceae	Aerial part	Antihelminthic	Poultice
1450	Artemisia absinthium L.	Asteraceae	Aerial part	Antihelminthic	Poultice
1459	Artemisia absinthium L.	Asteraceae	Aerial part	Antihelminthic	Poultice
1486	Artemisia absinthium L.	Asteraceae	Aerial part	Antihelminthic	Poultice
1510	Artemisia absinthium L.	Asteraceae	Aerial part	Antihelminthic	Poultice
511	Artemisia absinthium L.	Asteraceae	Aerial part	Antihelminthic	Poultice
512	Artemisia absinthium L.	Asteraceae	Aerial part	Antihelminthic	Poultice
513	Artemisia absinthium L.	Asteraceae	Aerial part	Antihelminthic	Poultice
514	Artemisia absinthium L.	Asteraceae	Aerial part	Antihelminthic	Poultice
539	Artemisia absinthium L.	Asteraceae	Aerial part	Antihelminthic	Poultice
540	Artemisia absinthium L.	Asteraceae	Aerial part	Antihelminthic	Poultice
542	Artemisia absinthium L.	Asteraceae	Aerial part	Antihelminthic	Poultice
543	Artemisia absinthium L.	Asteraceae	Aerial part	Antihelminthic	Poultice
544	Artemisia absinthium L.	Asteraceae	Aerial part	Antihelminthic	Poultice
1341	Artemisia absinthium L.	Asteraceae	Aerial part	Antihelminthic	Poultice
1342	Artemisia absinthium L.	Asteraceae	Aerial part	Antihelminthic	Poultice
1343	Artemisia absinthium L.	Asteraceae	Aerial part	Antihelminthic	Poultice
1344	Artemisia absinthium L.	Asteraceae	Aerial part	Antihelminthic	Poultice
1364	Artemisia absinthium L.	Asteraceae	Aerial part	Antihelminthic	Emulsion
1396	Artemisia absinthium L.	Asteraceae	Aerial part	Antihelminthic	Enema
1334	Artemisia absinthium L.	Asteraceae	Aerial part	Antihelminthic	Essence
146	Artemisia absinthium L.	Asteraceae	Aerial part	Antihelminthic	Foment
286	Artemisia absinthium L.	Asteraceae	Aerial part	Antihelminthic	Foment
287	Artemisia absinthium L.	Asteraceae	Aerial part	Antihelminthic	Foment
195	Artemisia absinthium L.	Asteraceae	Aerial part	Antihelminthic	Drops
208	Artemisia absinthium L.	Asteraceae	Aerial part	Antihelminthic	Lotion
2772	Artemisia absinthium L.	Asteraceae	Aerial part	Antihelminthic	Macerated in water
2849	Artemisia absinthium L.	Asteraceae	Aerial part	Antihelminthic	Macerated in water
2850	Artemisia absinthium L.	Asteraceae	Aerial part	Antihelminthic	Macerated in water
2851	Artemisia absinthium L.	Asteraceae	Aerial part	Antihelminthic	Macerated in water
1375	Artemisia absinthium L.	Asteraceae	Aerial part	Antihelminthic	Macerated in water
1376	Artemisia absinthium L.	Asteraceae	Aerial part	Antihelminthic	Macerated in water
1436	Artemisia absinthium L.	Asteraceae	Aerial part	Antihelminthic	Macerated in water
746	Artemisia absinthium L.	Asteraceae	Aerial part	Antihelminthic	Macerated in water
61	Artemisia absinthium L.	Asteraceae	Aerial part	Antihelminthic	Pill
118	Artemisia absinthium L.	Asteraceae	Aerial part	Antihelminthic	Direct use
119	Artemisia absinthium L.	Asteraceae	Aerial part	Antihelminthic	Direct use
153	Artemisia absinthium L.	Asteraceae	Aerial part	Antihelminthic	Direct use
166	Artemisia absinthium L.	Asteraceae	Aerial part	Antihelminthic	Direct use
167	Artemisia absinthium L.	Asteraceae	Aerial part	Antihelminthic	Direct use
2935	Artemisia absinthium L.	Asteraceae	Aerial part	Antihelminthic	Direct use
2936	Artemisia absinthium L.	Asteraceae	Aerial part	Antihelminthic	Direct use
2937	Artemisia absinthium L.	Asteraceae	Aerial part	Antihelminthic	Direct use
39	Artemisia absinthium L.	Asteraceae	Aerial part	Antihelminthic	Direct use
46	Artemisia absinthium L.	Asteraceae	Aerial part	Antihelminthic	Direct use
47	Artemisia absinthium L.	Asteraceae	Aerial part	Antihelminthic	Direct use
52	Artemisia absinthium L.	Asteraceae	Aerial part	Antihelminthic	Direct use
53	Artemisia absinthium L.	Asteraceae	Aerial part	Antihelminthic	Direct use
61	Artemisia absinthium L.	Asteraceae	Aerial part	Antihelminthic	Direct use
61	Artemisia absinthium L.	Asteraceae	Aerial part	Antihelminthic	Direct use
67	Artemisia absinthium L.	Asteraceae	Aerial part	Antihelminthic	Direct use
68	Artemisia absinthium L.	Asteraceae	Aerial part	Antihelminthic	Direct use
79	Artemisia absinthium L.	Asteraceae	Aerial part	Antihelminthic	Direct use
80	Artemisia absinthium L.	Asteraceae	Aerial part	Antihelminthic	Direct use
81	Artemisia absinthium L.	Asteraceae	Aerial part	Antihelminthic	Direct use
86	Artemisia absinthium L.	Asteraceae	Aerial part	Antihelminthic	Direct use
87	Artemisia absinthium L.	Asteraceae	Aerial part	Antihelminthic	Direct use
95	Artemisia absinthium L.	Asteraceae	Aerial part	Antihelminthic	Direct use
96	Artemisia absinthium L.	Asteraceae	Aerial part	Antihelminthic	Direct use
97	Artemisia absinthium L.	Asteraceae	Aerial part	Antihelminthic	Direct use
103	Artemisia absinthium L.	Asteraceae	Aerial part	Antihelminthic	Direct use
104	Artemisia absinthium L.	Asteraceae	Aerial part	Antihelminthic	Direct use
105	Artemisia absinthium L.	Asteraceae	Aerial part	Antihelminthic	Direct use
106	Artemisia absinthium L.	Asteraceae	Aerial part	Antihelminthic	Direct use
107	Artemisia absinthium L.	Asteraceae	Aerial part	Antihelminthic	Direct use
111	Artemisia absinthium L.	Asteraceae	Aerial part	Antihelminthic	Direct use
112	Artemisia absinthium L.	Asteraceae	Aerial part	Antihelminthic	Direct use
124	Artemisia absinthium L.	Asteraceae	Aerial part	Antihelminthic	Direct use
125	Artemisia absinthium L.	Asteraceae	Aerial part	Antihelminthic	Direct use
128	Artemisia absinthium L.	Asteraceae	Aerial part	Antihelminthic	Direct use
149	Artemisia absinthium L.	Asteraceae	Aerial part	Antihelminthic	Direct use
153	Artemisia absinthium L.	Asteraceae	Aerial part	Antihelminthic	Direct use
155	Artemisia absinthium L.	Asteraceae	Aerial part	Antihelminthic	Direct use
160	Artemisia absinthium L.	Asteraceae	Aerial part	Antihelminthic	Direct use
161	Artemisia absinthium L.	Asteraceae	Aerial part	Antihelminthic	Direct use
168	Artemisia absinthium L.	Asteraceae	Aerial part	Antihelminthic	Direct use
171	Artemisia absinthium L.	Asteraceae	Aerial part	Antihelminthic	Direct use
172	Artemisia absinthium L.	Asteraceae	Aerial part	Antihelminthic	Direct use
189	Artemisia absinthium L.	Asteraceae	Aerial part	Antihelminthic	Direct use
190	Artemisia absinthium L.	Asteraceae	Aerial part	Antihelminthic	Direct use
199	Artemisia absinthium L.	Asteraceae	Aerial part	Antihelminthic	Direct use
200	Artemisia absinthium L.	Asteraceae	Aerial part	Antihelminthic	Direct use
206	Artemisia absinthium L.	Asteraceae	Aerial part	Antihelminthic	Direct use
207	Artemisia absinthium L.	Asteraceae	Aerial part	Antihelminthic	Direct use
216	Artemisia absinthium L.	Asteraceae	Aerial part	Antihelminthic	Direct use
217	Artemisia absinthium L.	Asteraceae	Aerial part	Antihelminthic	Direct use
222	Artemisia absinthium L.	Asteraceae	Aerial part	Antihelminthic	Direct use
224	Artemisia absinthium L.	Asteraceae	Aerial part	Antihelminthic	Direct use
225	Artemisia absinthium L.	Asteraceae	Aerial part	Antihelminthic	Direct use
234	Artemisia absinthium L.	Asteraceae	Aerial part	Antihelminthic	Direct use
235	Artemisia absinthium L.	Asteraceae	Aerial part	Antihelminthic	Direct use
245	Artemisia absinthium L.	Asteraceae	Aerial part	Antihelminthic	Direct use
246	Artemisia absinthium L.	Asteraceae	Aerial part	Antihelminthic	Direct use
247	Artemisia absinthium L.	Asteraceae	Aerial part	Antihelminthic	Direct use
248	Artemisia absinthium L.	Asteraceae	Aerial part	Antihelminthic	Direct use
249	Artemisia absinthium L.	Asteraceae	Aerial part	Antihelminthic	Direct use
250	Artemisia absinthium L.	Asteraceae	Aerial part	Antihelminthic	Direct use
251	Artemisia absinthium L.	Asteraceae	Aerial part	Antihelminthic	Direct use
252	Artemisia absinthium L.	Asteraceae	Aerial part	Antihelminthic	Direct use
253	Artemisia absinthium L.	Asteraceae	Aerial part	Antihelminthic	Direct use
279	Artemisia absinthium L.	Asteraceae	Aerial part	Antihelminthic	Direct use
2744	Artemisia absinthium L.	Asteraceae	Aerial part	Antihelminthic	Direct use
2745	Artemisia absinthium L.	Asteraceae	Aerial part	Antihelminthic	Direct use
2765	Artemisia absinthium L.	Asteraceae	Aerial part	Antihelminthic	Direct use
2780	Artemisia absinthium L.	Asteraceae	Aerial part	Antihelminthic	Direct use
2781	Artemisia absinthium L.	Asteraceae	Aerial part	Antihelminthic	Direct use
2798	Artemisia absinthium L.	Asteraceae	Aerial part	Antihelminthic	Direct use
2799	Artemisia absinthium L.	Asteraceae	Aerial part	Antihelminthic	Direct use
2800	Artemisia absinthium L.	Asteraceae	Aerial part	Antihelminthic	Direct use
2801	Artemisia absinthium L.	Asteraceae	Aerial part	Antihelminthic	Direct use
2830	Artemisia absinthium L.	Asteraceae	Aerial part	Antihelminthic	Direct use
2837	Artemisia absinthium L.	Asteraceae	Aerial part	Antihelminthic	Direct use
2870	Artemisia absinthium L.	Asteraceae	Aerial part	Antihelminthic	Direct use
2887	Artemisia absinthium L.	Asteraceae	Aerial part	Antihelminthic	Direct use
2888	Artemisia absinthium L.	Asteraceae	Aerial part	Antihelminthic	Direct use
2889	Artemisia absinthium L.	Asteraceae	Aerial part	Antihelminthic	Direct use
2890	Artemisia absinthium L.	Asteraceae	Aerial part	Antihelminthic	Direct use
2891	Artemisia absinthium L.	Asteraceae	Aerial part	Antihelminthic	Direct use
1369	Artemisia absinthium L.	Asteraceae	Aerial part	Antihelminthic	Direct use
1374	Artemisia absinthium L.	Asteraceae	Aerial part	Antihelminthic	Direct use
1375	Artemisia absinthium L.	Asteraceae	Aerial part	Antihelminthic	Direct use
1376	Artemisia absinthium L.	Asteraceae	Aerial part	Antihelminthic	Direct use
1385	Artemisia absinthium L.	Asteraceae	Aerial part	Antihelminthic	Direct use
1386	Artemisia absinthium L.	Asteraceae	Aerial part	Antihelminthic	Direct use
1395	Artemisia absinthium L.	Asteraceae	Aerial part	Antihelminthic	Direct use
1397	Artemisia absinthium L.	Asteraceae	Aerial part	Antihelminthic	Direct use
1418	Artemisia absinthium L.	Asteraceae	Aerial part	Antihelminthic	Direct use
1438	Artemisia absinthium L.	Asteraceae	Aerial part	Antihelminthic	Direct use
1439	Artemisia absinthium L.	Asteraceae	Aerial part	Antihelminthic	Direct use
1440	Artemisia absinthium L.	Asteraceae	Aerial part	Antihelminthic	Direct use
1459	Artemisia absinthium L.	Asteraceae	Aerial part	Antihelminthic	Direct use
1477	Artemisia absinthium L.	Asteraceae	Aerial part	Antihelminthic	Direct use
1478	Artemisia absinthium L.	Asteraceae	Aerial part	Antihelminthic	Direct use
1479	Artemisia absinthium L.	Asteraceae	Aerial part	Antihelminthic	Direct use
1482	Artemisia absinthium L.	Asteraceae	Aerial part	Antihelminthic	Direct use
1483	Artemisia absinthium L.	Asteraceae	Aerial part	Antihelminthic	Direct use
1486	Artemisia absinthium L.	Asteraceae	Aerial part	Antihelminthic	Direct use
1519	Artemisia absinthium L.	Asteraceae	Aerial part	Antihelminthic	Direct use
2709	Artemisia absinthium L.	Asteraceae	Aerial part	Antihelminthic	Direct use
2710	Artemisia absinthium L.	Asteraceae	Aerial part	Antihelminthic	Direct use
3126	Artemisia absinthium L.	Asteraceae	Aerial part	Antihelminthic	Direct use
1296	Artemisia absinthium L.	Asteraceae	Aerial part	Antihelminthic	Direct use
505	Artemisia absinthium L.	Asteraceae	Aerial part	Antihelminthic	Direct use
506	Artemisia absinthium L.	Asteraceae	Aerial part	Antihelminthic	Direct use
520	Artemisia absinthium L.	Asteraceae	Aerial part	Antihelminthic	Direct use
521	Artemisia absinthium L.	Asteraceae	Aerial part	Antihelminthic	Direct use
558	Artemisia absinthium L.	Asteraceae	Aerial part	Antihelminthic	Direct use
561	Artemisia absinthium L.	Asteraceae	Aerial part	Antihelminthic	Direct use
562	Artemisia absinthium L.	Asteraceae	Aerial part	Antihelminthic	Direct use
563	Artemisia absinthium L.	Asteraceae	Aerial part	Antihelminthic	Direct use
569	Artemisia absinthium L.	Asteraceae	Aerial part	Antihelminthic	Direct use
570	Artemisia absinthium L.	Asteraceae	Aerial part	Antihelminthic	Direct use
572	Artemisia absinthium L.	Asteraceae	Aerial part	Antihelminthic	Direct use
573	Artemisia absinthium L.	Asteraceae	Aerial part	Antihelminthic	Direct use
748	Artemisia absinthium L.	Asteraceae	Aerial part	Antihelminthic	Direct use
749	Artemisia absinthium L.	Asteraceae	Aerial part	Antihelminthic	Direct use
1301	Artemisia absinthium L.	Asteraceae	Aerial part	Antihelminthic	Direct use
1313	Artemisia absinthium L.	Asteraceae	Aerial part	Antihelminthic	Direct use
1314	Artemisia absinthium L.	Asteraceae	Aerial part	Antihelminthic	Direct use
1337	Artemisia absinthium L.	Asteraceae	Aerial part	Antihelminthic	Direct use
1338	Artemisia absinthium L.	Asteraceae	Aerial part	Antihelminthic	Direct use
1352	Artemisia absinthium L.	Asteraceae	Aerial part	Antihelminthic	Direct use
1361	Artemisia absinthium L.	Asteraceae	Aerial part	Antihelminthic	Direct use
1362	Artemisia absinthium L.	Asteraceae	Aerial part	Antihelminthic	Direct use
2782	Artemisia absinthium L.	Asteraceae	Aerial part	Antihelminthic	Alcoholic tincture
2791	Artemisia absinthium L.	Asteraceae	Aerial part	Antihelminthic	Alcoholic tincture
38	Artemisia absinthium L.	Asteraceae	Aerial part	Antihelminthic	Tisane
44	Artemisia absinthium L.	Asteraceae	Aerial part	Antihelminthic	Tisane
45	Artemisia absinthium L.	Asteraceae	Aerial part	Antihelminthic	Tisane
88	Artemisia absinthium L.	Asteraceae	Aerial part	Antihelminthic	Tisane
89	Artemisia absinthium L.	Asteraceae	Aerial part	Antihelminthic	Tisane
137	Artemisia absinthium L.	Asteraceae	Aerial part	Antihelminthic	Tisane
138	Artemisia absinthium L.	Asteraceae	Aerial part	Antihelminthic	Tisane
139	Artemisia absinthium L.	Asteraceae	Aerial part	Antihelminthic	Tisane
2733	Artemisia absinthium L.	Asteraceae	Aerial part	Antihelminthic	Tisane
2748	Artemisia absinthium L.	Asteraceae	Aerial part	Antihelminthic	Tisane
2778	Artemisia absinthium L.	Asteraceae	Aerial part	Antihelminthic	Tisane
2787	Artemisia absinthium L.	Asteraceae	Aerial part	Antihelminthic	Tisane
2788	Artemisia absinthium L.	Asteraceae	Aerial part	Antihelminthic	Tisane
2790	Artemisia absinthium L.	Asteraceae	Aerial part	Antihelminthic	Tisane
2804	Artemisia absinthium L.	Asteraceae	Aerial part	Antihelminthic	Tisane
2805	Artemisia absinthium L.	Asteraceae	Aerial part	Antihelminthic	Tisane
2807	Artemisia absinthium L.	Asteraceae	Aerial part	Antihelminthic	Tisane
2836	Artemisia absinthium L.	Asteraceae	Aerial part	Antihelminthic	Tisane
2852	Artemisia absinthium L.	Asteraceae	Aerial part	Antihelminthic	Tisane
2853	Artemisia absinthium L.	Asteraceae	Aerial part	Antihelminthic	Tisane
2866	Artemisia absinthium L.	Asteraceae	Aerial part	Antihelminthic	Tisane
2868	Artemisia absinthium L.	Asteraceae	Aerial part	Antihelminthic	Tisane
2883	Artemisia absinthium L.	Asteraceae	Aerial part	Antihelminthic	Tisane
2884	Artemisia absinthium L.	Asteraceae	Aerial part	Antihelminthic	Tisane
1365	Artemisia absinthium L.	Asteraceae	Aerial part	Antihelminthic	Tisane
1366	Artemisia absinthium L.	Asteraceae	Aerial part	Antihelminthic	Tisane
1369	Artemisia absinthium L.	Asteraceae	Aerial part	Antihelminthic	Tisane
1379	Artemisia absinthium L.	Asteraceae	Aerial part	Antihelminthic	Tisane
1395	Artemisia absinthium L.	Asteraceae	Aerial part	Antihelminthic	Tisane
1408	Artemisia absinthium L.	Asteraceae	Aerial part	Antihelminthic	Tisane
1428	Artemisia absinthium L.	Asteraceae	Aerial part	Antihelminthic	Tisane
1442	Artemisia absinthium L.	Asteraceae	Aerial part	Antihelminthic	Tisane
1443	Artemisia absinthium L.	Asteraceae	Aerial part	Antihelminthic	Tisane
1446	Artemisia absinthium L.	Asteraceae	Aerial part	Antihelminthic	Tisane
1459	Artemisia absinthium L.	Asteraceae	Aerial part	Antihelminthic	Tisane
1507	Artemisia absinthium L.	Asteraceae	Aerial part	Antihelminthic	Tisane
1508	Artemisia absinthium L.	Asteraceae	Aerial part	Antihelminthic	Tisane
518	Artemisia absinthium L.	Asteraceae	Aerial part	Antihelminthic	Tisane
519	Artemisia absinthium L.	Asteraceae	Aerial part	Antihelminthic	Tisane
542	Artemisia absinthium L.	Asteraceae	Aerial part	Antihelminthic	Tisane
543	Artemisia absinthium L.	Asteraceae	Aerial part	Antihelminthic	Tisane
544	Artemisia absinthium L.	Asteraceae	Aerial part	Antihelminthic	Tisane
568	Artemisia absinthium L.	Asteraceae	Aerial part	Antihelminthic	Tisane
581	Artemisia absinthium L.	Asteraceae	Aerial part	Antihelminthic	Tisane
583	Artemisia absinthium L.	Asteraceae	Aerial part	Antihelminthic	Tisane
584	Artemisia absinthium L.	Asteraceae	Aerial part	Antihelminthic	Tisane
585	Artemisia absinthium L.	Asteraceae	Aerial part	Antihelminthic	Tisane
590	Artemisia absinthium L.	Asteraceae	Aerial part	Antihelminthic	Tisane
1327	Artemisia absinthium L.	Asteraceae	Aerial part	Antihelminthic	Tisane
1332	Artemisia absinthium L.	Asteraceae	Aerial part	Antihelminthic	Tisane
1333	Artemisia absinthium L.	Asteraceae	Aerial part	Antihelminthic	Tisane
1335	Artemisia absinthium L.	Asteraceae	Aerial part	Antihelminthic	Tisane
1353	Artemisia absinthium L.	Asteraceae	Aerial part	Antihelminthic	Tisane
1354	Artemisia absinthium L.	Asteraceae	Aerial part	Antihelminthic	Tisane
3254	Artemisia absinthium L.	Asteraceae	Aerial part	Antihelminthic	Tisane
3255	Artemisia absinthium L.	Asteraceae	Aerial part	Antihelminthic	Tisane
39	Artemisia absinthium L.	Asteraceae	Aerial part	Antihelminthic	Tisane
40	Artemisia absinthium L.	Asteraceae	Aerial part	Antihelminthic	Tisane
46	Artemisia absinthium L.	Asteraceae	Aerial part	Antihelminthic	Tisane
47	Artemisia absinthium L.	Asteraceae	Aerial part	Antihelminthic	Tisane
48	Artemisia absinthium L.	Asteraceae	Aerial part	Antihelminthic	Tisane
49	Artemisia absinthium L.	Asteraceae	Aerial part	Antihelminthic	Tisane
55	Artemisia absinthium L.	Asteraceae	Aerial part	Antihelminthic	Tisane
56	Artemisia absinthium L.	Asteraceae	Aerial part	Antihelminthic	Tisane
79	Artemisia absinthium L.	Asteraceae	Aerial part	Antihelminthic	Tisane
80	Artemisia absinthium L.	Asteraceae	Aerial part	Antihelminthic	Tisane
81	Artemisia absinthium L.	Asteraceae	Aerial part	Antihelminthic	Tisane
82	Artemisia absinthium L.	Asteraceae	Aerial part	Antihelminthic	Tisane
83	Artemisia absinthium L.	Asteraceae	Aerial part	Antihelminthic	Tisane
95	Artemisia absinthium L.	Asteraceae	Aerial part	Antihelminthic	Tisane
96	Artemisia absinthium L.	Asteraceae	Aerial part	Antihelminthic	Tisane
97	Artemisia absinthium L.	Asteraceae	Aerial part	Antihelminthic	Tisane
113	Artemisia absinthium L.	Asteraceae	Aerial part	Antihelminthic	Tisane
114	Artemisia absinthium L.	Asteraceae	Aerial part	Antihelminthic	Tisane
115	Artemisia absinthium L.	Asteraceae	Aerial part	Antihelminthic	Tisane
116	Artemisia absinthium L.	Asteraceae	Aerial part	Antihelminthic	Tisane
124	Artemisia absinthium L.	Asteraceae	Aerial part	Antihelminthic	Tisane
125	Artemisia absinthium L.	Asteraceae	Aerial part	Antihelminthic	Tisane
133	Artemisia absinthium L.	Asteraceae	Aerial part	Antihelminthic	Tisane
144	Artemisia absinthium L.	Asteraceae	Aerial part	Antihelminthic	Tisane
145	Artemisia absinthium L.	Asteraceae	Aerial part	Antihelminthic	Tisane
150	Artemisia absinthium L.	Asteraceae	Aerial part	Antihelminthic	Tisane
151	Artemisia absinthium L.	Asteraceae	Aerial part	Antihelminthic	Tisane
152	Artemisia absinthium L.	Asteraceae	Aerial part	Antihelminthic	Tisane
153	Artemisia absinthium L.	Asteraceae	Aerial part	Antihelminthic	Tisane
155	Artemisia absinthium L.	Asteraceae	Aerial part	Antihelminthic	Tisane
180	Artemisia absinthium L.	Asteraceae	Aerial part	Antihelminthic	Tisane
181	Artemisia absinthium L.	Asteraceae	Aerial part	Antihelminthic	Tisane
182	Artemisia absinthium L.	Asteraceae	Aerial part	Antihelminthic	Tisane
182	Artemisia absinthium L.	Asteraceae	Aerial part	Antihelminthic	Tisane
183	Artemisia absinthium L.	Asteraceae	Aerial part	Antihelminthic	Tisane
183	Artemisia absinthium L.	Asteraceae	Aerial part	Antihelminthic	Tisane
184	Artemisia absinthium L.	Asteraceae	Aerial part	Antihelminthic	Tisane
184	Artemisia absinthium L.	Asteraceae	Aerial part	Antihelminthic	Tisane
185	Artemisia absinthium L.	Asteraceae	Aerial part	Antihelminthic	Tisane
186	Artemisia absinthium L.	Asteraceae	Aerial part	Antihelminthic	Tisane
193	Artemisia absinthium L.	Asteraceae	Aerial part	Antihelminthic	Tisane
194	Artemisia absinthium L.	Asteraceae	Aerial part	Antihelminthic	Tisane
195	Artemisia absinthium L.	Asteraceae	Aerial part	Antihelminthic	Tisane
201	Artemisia absinthium L.	Asteraceae	Aerial part	Antihelminthic	Tisane
202	Artemisia absinthium L.	Asteraceae	Aerial part	Antihelminthic	Tisane
203	Artemisia absinthium L.	Asteraceae	Aerial part	Antihelminthic	Tisane
204	Artemisia absinthium L.	Asteraceae	Aerial part	Antihelminthic	Tisane
208	Artemisia absinthium L.	Asteraceae	Aerial part	Antihelminthic	Tisane
210	Artemisia absinthium L.	Asteraceae	Aerial part	Antihelminthic	Tisane
211	Artemisia absinthium L.	Asteraceae	Aerial part	Antihelminthic	Tisane
214	Artemisia absinthium L.	Asteraceae	Aerial part	Antihelminthic	Tisane
215	Artemisia absinthium L.	Asteraceae	Aerial part	Antihelminthic	Tisane
216	Artemisia absinthium L.	Asteraceae	Aerial part	Antihelminthic	Tisane
217	Artemisia absinthium L.	Asteraceae	Aerial part	Antihelminthic	Tisane
219	Artemisia absinthium L.	Asteraceae	Aerial part	Antihelminthic	Tisane
220	Artemisia absinthium L.	Asteraceae	Aerial part	Antihelminthic	Tisane
223	Artemisia absinthium L.	Asteraceae	Aerial part	Antihelminthic	Tisane
231	Artemisia absinthium L.	Asteraceae	Aerial part	Antihelminthic	Tisane
242	Artemisia absinthium L.	Asteraceae	Aerial part	Antihelminthic	Tisane
245	Artemisia absinthium L.	Asteraceae	Aerial part	Antihelminthic	Tisane
245	Artemisia absinthium L.	Asteraceae	Aerial part	Antihelminthic	Tisane
246	Artemisia absinthium L.	Asteraceae	Aerial part	Antihelminthic	Tisane
246	Artemisia absinthium L.	Asteraceae	Aerial part	Antihelminthic	Tisane
247	Artemisia absinthium L.	Asteraceae	Aerial part	Antihelminthic	Tisane
247	Artemisia absinthium L.	Asteraceae	Aerial part	Antihelminthic	Tisane
252	Artemisia absinthium L.	Asteraceae	Aerial part	Antihelminthic	Tisane
253	Artemisia absinthium L.	Asteraceae	Aerial part	Antihelminthic	Tisane
260	Artemisia absinthium L.	Asteraceae	Aerial part	Antihelminthic	Tisane
261	Artemisia absinthium L.	Asteraceae	Aerial part	Antihelminthic	Tisane
262	Artemisia absinthium L.	Asteraceae	Aerial part	Antihelminthic	Tisane
263	Artemisia absinthium L.	Asteraceae	Aerial part	Antihelminthic	Tisane
288	Artemisia absinthium L.	Asteraceae	Aerial part	Antihelminthic	Tisane
289	Artemisia absinthium L.	Asteraceae	Aerial part	Antihelminthic	Tisane
295	Artemisia absinthium L.	Asteraceae	Aerial part	Antihelminthic	Tisane
296	Artemisia absinthium L.	Asteraceae	Aerial part	Antihelminthic	Tisane
297	Artemisia absinthium L.	Asteraceae	Aerial part	Antihelminthic	Tisane
1468	Artemisia absinthium L.	Asteraceae	Aerial part	Antihelminthic	Ointment
72	Artemisia absinthium L.	Asteraceae	Aerial part	Antihelminthic	Medicinal wine
73	Artemisia absinthium L.	Asteraceae	Aerial part	Antihelminthic	Medicinal wine
146	Artemisia absinthium L.	Asteraceae	Aerial part	Antihelminthic	Medicinal wine
180	Artemisia absinthium L.	Asteraceae	Aerial part	Antihelminthic	Medicinal wine
181	Artemisia absinthium L.	Asteraceae	Aerial part	Antihelminthic	Medicinal wine
206	Artemisia absinthium L.	Asteraceae	Aerial part	Antihelminthic	Medicinal wine
207	Artemisia absinthium L.	Asteraceae	Aerial part	Antihelminthic	Medicinal wine
263	Artemisia absinthium L.	Asteraceae	Aerial part	Antihelminthic	Medicinal wine
2761	Artemisia absinthium L.	Asteraceae	Aerial part	Antihelminthic	Medicinal wine
2762	Artemisia absinthium L.	Asteraceae	Aerial part	Antihelminthic	Medicinal wine
2763	Artemisia absinthium L.	Asteraceae	Aerial part	Antihelminthic	Medicinal wine
2764	Artemisia absinthium L.	Asteraceae	Aerial part	Antihelminthic	Medicinal wine
2820	Artemisia absinthium L.	Asteraceae	Aerial part	Antihelminthic	Medicinal wine
2821	Artemisia absinthium L.	Asteraceae	Aerial part	Antihelminthic	Medicinal wine
2865	Artemisia absinthium L.	Asteraceae	Aerial part	Antihelminthic	Medicinal wine
2372	Artemisia absinthium L.	Asteraceae	Aerial part	Antihelminthic	Medicinal wine
507	Artemisia absinthium L.	Asteraceae	Aerial part	Antihelminthic	Medicinal wine
509	Artemisia absinthium L.	Asteraceae	Aerial part	Antihelminthic	Medicinal wine
510	Artemisia absinthium L.	Asteraceae	Aerial part	Antihelminthic	Medicinal wine
556	Artemisia absinthium L.	Asteraceae	Aerial part	Antihelminthic	Medicinal wine
557	Artemisia absinthium L.	Asteraceae	Aerial part	Antihelminthic	Medicinal wine
3123	Artemisia absinthium L.	Asteraceae	Flowering aerial part	Antihelminthic	Direct use
2742	Artemisia absinthium L.	Asteraceae	Flowering aerial part	Antihelminthic	Tisane
2743	Artemisia absinthium L.	Asteraceae	Flowering aerial part	Antihelminthic	Tisane
2785	Artemisia absinthium L.	Asteraceae	Flowering aerial part	Antihelminthic	Tisane
2786	Artemisia absinthium L.	Asteraceae	Flowering aerial part	Antihelminthic	Tisane
2561	Artemisia absinthium L.	Asteraceae	Floral summit	Antihelminthic	Tisane
2562	Artemisia absinthium L.	Asteraceae	Floral summit	Antihelminthic	Tisane
2563	Artemisia absinthium L.	Asteraceae	Floral summit	Antihelminthic	Tisane
2691	Artemisia absinthium L.	Asteraceae	Floral summit	Antihelminthic	Tisane
2566	Artemisia absinthium L.	Asteraceae	Floral summit	Antihelminthic	Not reported
2567	Artemisia absinthium L.	Asteraceae	Floral summit	Antihelminthic	Not reported
3147	Artemisia absinthium L.	Asteraceae	Floral summit	Antihelminthic	Poultice
1474	Artemisia absinthium L.	Asteraceae	Floral summit	Antihelminthic	Emulsion
3147	Artemisia absinthium L.	Asteraceae	Floral summit	Antihelminthic	Direct use
2654	Artemisia absinthium L.	Asteraceae	Floral summit	Antihelminthic	Alcoholic tincture
1358	Artemisia absinthium L.	Asteraceae	Floral summit	Antihelminthic	Tisane
1478	Artemisia absinthium L.	Asteraceae	Floral summit	Antihelminthic	Tisane
1479	Artemisia absinthium L.	Asteraceae	Floral summit	Antihelminthic	Tisane
1482	Artemisia absinthium L.	Asteraceae	Floral summit	Antihelminthic	Tisane
1483	Artemisia absinthium L.	Asteraceae	Floral summit	Antihelminthic	Tisane
1484	Artemisia absinthium L.	Asteraceae	Floral summit	Antihelminthic	Tisane
1498	Artemisia absinthium L.	Asteraceae	Floral summit	Antihelminthic	Tisane
3137	Artemisia absinthium L.	Asteraceae	Floral summit	Antihelminthic	Tisane
3147	Artemisia absinthium L.	Asteraceae	Floral summit	Antihelminthic	Tisane
472	Artemisia absinthium L.	Asteraceae	Floral summit	Antihelminthic	Tisane
1469	Artemisia absinthium L.	Asteraceae	Floral summit	Antihelminthic	Tisane
2681	Artemisia absinthium L.	Asteraceae	Stem	Antihelminthic	Direct use
109	Artemisia absinthium L.	Asteraceae	Aerial part	Antipyretic	Foment
110	Artemisia absinthium L.	Asteraceae	Aerial part	Antipyretic	Foment
126	Artemisia absinthium L.	Asteraceae	Aerial part	Antipyretic	Tisane
166	Artemisia absinthium L.	Asteraceae	Aerial part	For brucellosis	Tisane
167	Artemisia absinthium L.	Asteraceae	Aerial part	For brucellosis	Tisane
187	Artemisia absinthium L.	Asteraceae	Aerial part	For brucellosis	Tisane
188	Artemisia absinthium L.	Asteraceae	Aerial part	For brucellosis	Tisane
199	Artemisia absinthium L.	Asteraceae	Aerial part	For brucellosis	Tisane
200	Artemisia absinthium L.	Asteraceae	Aerial part	For brucellosis	Tisane
1883	Artemisia absinthium L.	Asteraceae	Flowering aerial part	For cold	Cream
354	Artemisia arborescens L.	Asteraceae	Not reported	Antihelminthic	Tisane
424	Artemisia arborescens L.	Asteraceae	Aerial part	Antihelminthic	Aerosol
602	Artemisia arborescens L.	Asteraceae	Aerial part	Antihelminthic	Aerosol
711	Artemisia arborescens L.	Asteraceae	Aerial part	Antihelminthic	Tisane
712	Artemisia arborescens L.	Asteraceae	Aerial part	Antihelminthic	Tisane
797	Artemisia arborescens L.	Asteraceae	Aerial part	Antihelminthic	Macerated in water
2969	Artemisia arborescens L.	Asteraceae	Aerial part	Antihelminthic	Direct use
600	Artemisia arborescens L.	Asteraceae	Aerial part	Antihelminthic	Tisane
721	Artemisia arborescens L.	Asteraceae	Aerial part	Antihelminthic	Tisane
711	Artemisia arborescens L.	Asteraceae	Aerial part	Antipyretic	Tisane
712	Artemisia arborescens L.	Asteraceae	Aerial part	Antipyretic	Tisane
714	Artemisia arborescens L.	Asteraceae	Aerial part	Antipyretic	Tisane
715	Artemisia arborescens L.	Asteraceae	Aerial part	Antipyretic	Tisane
795	Artemisia arborescens L.	Asteraceae	Aerial part	Antipyretic	Tisane
717	Artemisia arborescens L.	Asteraceae	Aerial part	Antipyretic	Tisane
709	Artemisia arborescens L.	Asteraceae	Aerial part	Antipyretic	Direct use
1405	Artemisia chamaemelifolia Vill.	Asteraceae	Aerial part	Antihelminthic	Syrup
187	Artemisia vulgaris L.	Asteraceae	Aerial part	Antipneumonic	Tisane
188	Artemisia vulgaris L.	Asteraceae	Aerial part	Antipneumonic	Tisane
79	Artemisia vulgaris L.	Asteraceae	Aerial part	Antipyretic	Tisane
1268	Arum italicum Mill.	Araceae	Bulb	For tonsillitis	Not reported
121	Asperula cynanchica L.	Rubiaceae	Aerial part	Internal antiseptic	Tisane
122	Asperula cynanchica L.	Rubiaceae	Aerial part	Internal antiseptic	Tisane
2442	Asphodelus cerasiferus Gay	Asphodelaceae	Root	Antifungal	Embrocation
2870	Asplenium adiantum-nigrum L. subsp. onopteris (L.) Heufler	Aspleniaceae	Aerial part	Antifungal	Collutorium
82	Astragalus baeticus L.	Fabaceae	Seed	Antihelminthic	Tisane
83	Astragalus baeticus L.	Fabaceae	Seed	Antihelminthic	Tisane
3308	Atropa belladonna L.	Solanaceae	Not reported	Antiparotitis	Poultice
3148	Avena sativa L.	Poaceae	Seed	For erysipelas	Poultice
1249	Beta vulgaris L. subsp. vulgaris var. conditiva Alef	Amaranthaceae	Root	Antihelminthic	Direct use
2733	Beta vulgaris L. subsp. vulgaris var. conditiva Alef	Amaranthaceae	Root	Antihelminthic	Direct use
2887	Beta vulgaris L. subsp. vulgaris var. conditiva Alef	Amaranthaceae	Root	Antihelminthic	Direct use
2442	Beta vulgaris L. subsp. vulgaris var. conditiva Alef	Amaranthaceae	Root	Antihelminthic	Direct use
1228	Beta vulgaris L. subsp. vulgaris var. conditiva Alef	Amaranthaceae	Root	Antihelminthic	Direct use
2819	Beta vulgaris L. subsp. vulgaris var. conditiva Alef	Amaranthaceae	Root	Antipneumonic	Direct use
1221	Beta vulgaris L. subsp. vulgaris var. conditiva Alef	Amaranthaceae	Root	For tapeworm infections	Direct use
1222	Beta vulgaris L. subsp. vulgaris var. conditiva Alef	Amaranthaceae	Root	For tapeworm infections	Direct use
1278	Beta vulgaris L. subsp. vulgaris var. conditiva Alef	Amaranthaceae	Not reported	For whooping cough	Tisane
539	Betula pendula Roth	Betulaceae	Leaf	Antibacterial	Not reported
540	Betula pendula Roth	Betulaceae	Leaf	Antibacterial	Not reported
714	Borago officinalis L.	Boraginaceae	Flower	Antipyretic	Tisane
715	Borago officinalis L.	Boraginaceae	Flower	Antipyretic	Tisane
357	Borago officinalis L.	Boraginaceae	Leaf	Antipyretic	Tisane
329	Borago officinalis L.	Boraginaceae	Not reported	Antipyretic	Aerosol
329	Borago officinalis L.	Boraginaceae	Not reported	Antipyretic	Aerosol
305	Borago officinalis L.	Boraginaceae	Not reported	Antipyretic	Not reported
3036	Brassica nigra (L.) Koch in Roehl	Brassicaceae	Fruit	Antipneumonic	Poultice
1459	Brassica nigra (L.) Koch in Roehl	Brassicaceae	Fruit	Antipyretic	Poultice
88	Brassica nigra (L.) Koch in Roehl	Brassicaceae	Seed	Antipyretic	Poultice
88	Brassica nigra (L.) Koch in Roehl	Brassicaceae	Seed	Antipyretic	Poultice
89	Brassica nigra (L.) Koch in Roehl	Brassicaceae	Seed	Antipyretic	Poultice
89	Brassica nigra (L.) Koch in Roehl	Brassicaceae	Seed	Antipyretic	Poultice
103	Brassica nigra (L.) Koch in Roehl	Brassicaceae	Seed	Antipyretic	Poultice
104	Brassica nigra (L.) Koch in Roehl	Brassicaceae	Seed	Antipyretic	Poultice
105	Brassica nigra (L.) Koch in Roehl	Brassicaceae	Seed	Antipyretic	Poultice
106	Brassica nigra (L.) Koch in Roehl	Brassicaceae	Seed	Antipyretic	Poultice
107	Brassica nigra (L.) Koch in Roehl	Brassicaceae	Seed	Antipyretic	Poultice
147	Brassica nigra (L.) Koch in Roehl	Brassicaceae	Seed	Antipyretic	Poultice
224	Brassica nigra (L.) Koch in Roehl	Brassicaceae	Seed	Antipyretic	Not reported
225	Brassica nigra (L.) Koch in Roehl	Brassicaceae	Seed	Antipyretic	Not reported
26	Brassica nigra (L.) Koch in Roehl	Brassicaceae	Not reported	Antipyretic	Poultice
2956	Brassica nigra (L.) Koch in Roehl	Brassicaceae	Fruit	Antipyretic	Poultice
2957	Brassica nigra (L.) Koch in Roehl	Brassicaceae	Fruit	Antipyretic	Poultice
2958	Brassica nigra (L.) Koch in Roehl	Brassicaceae	Fruit	Antipyretic	Poultice
3036	Brassica nigra (L.) Koch in Roehl	Brassicaceae	Fruit	Antipyretic	Poultice
2738	Brassica oleracea L. subsp. oleracea	Brassicaceae	Seed	Antihelminthic	Poultice
1336	Brassica oleracea L. subsp. oleracea	Brassicaceae	Seed	Antihelminthic	Tisane
2818	Brassica oleracea L. subsp. oleracea	Brassicaceae	Seed	Antipneumonic	Poultice
32	Brassica oleracea L. subsp. oleracea	Brassicaceae	Leaf	Antipyretic	Poultice
424	Brassica oleracea L. subsp. oleracea	Brassicaceae	Leaf	Antipyretic	Poultice
82	Brassica oleracea L. subsp. oleracea	Brassicaceae	Leaf	Antipyretic	Poultice
83	Brassica oleracea L. subsp. oleracea	Brassicaceae	Leaf	Antipyretic	Poultice
113	Brassica oleracea L. subsp. oleracea	Brassicaceae	Leaf	Antipyretic	Poultice
114	Brassica oleracea L. subsp. oleracea	Brassicaceae	Leaf	Antipyretic	Poultice
38	Brassica oleracea L. subsp. oleracea	Brassicaceae	Seed	Antipyretic	Poultice
41	Brassica oleracea L. subsp. oleracea	Brassicaceae	Seed	Antipyretic	Poultice
44	Brassica oleracea L. subsp. oleracea	Brassicaceae	Seed	Antipyretic	Poultice
45	Brassica oleracea L. subsp. oleracea	Brassicaceae	Seed	Antipyretic	Poultice
50	Brassica oleracea L. subsp. oleracea	Brassicaceae	Seed	Antipyretic	Poultice
55	Brassica oleracea L. subsp. oleracea	Brassicaceae	Seed	Antipyretic	Poultice
55	Brassica oleracea L. subsp. oleracea	Brassicaceae	Seed	Antipyretic	Poultice
56	Brassica oleracea L. subsp. oleracea	Brassicaceae	Seed	Antipyretic	Poultice
56	Brassica oleracea L. subsp. oleracea	Brassicaceae	Seed	Antipyretic	Poultice
58	Brassica oleracea L. subsp. oleracea	Brassicaceae	Seed	Antipyretic	Poultice
61	Brassica oleracea L. subsp. oleracea	Brassicaceae	Seed	Antipyretic	Poultice
88	Brassica oleracea L. subsp. oleracea	Brassicaceae	Seed	Antipyretic	Poultice
89	Brassica oleracea L. subsp. oleracea	Brassicaceae	Seed	Antipyretic	Poultice
103	Brassica oleracea L. subsp. oleracea	Brassicaceae	Seed	Antipyretic	Poultice
104	Brassica oleracea L. subsp. oleracea	Brassicaceae	Seed	Antipyretic	Poultice
105	Brassica oleracea L. subsp. oleracea	Brassicaceae	Seed	Antipyretic	Poultice
106	Brassica oleracea L. subsp. oleracea	Brassicaceae	Seed	Antipyretic	Poultice
107	Brassica oleracea L. subsp. oleracea	Brassicaceae	Seed	Antipyretic	Poultice
155	Brassica oleracea L. subsp. oleracea	Brassicaceae	Seed	Antipyretic	Poultice
169	Brassica oleracea L. subsp. oleracea	Brassicaceae	Seed	Antipyretic	Poultice
174	Brassica oleracea L. subsp. oleracea	Brassicaceae	Seed	Antipyretic	Poultice
175	Brassica oleracea L. subsp. oleracea	Brassicaceae	Seed	Antipyretic	Poultice
176	Brassica oleracea L. subsp. oleracea	Brassicaceae	Seed	Antipyretic	Poultice
242	Brassica oleracea L. subsp. oleracea	Brassicaceae	Seed	Antipyretic	Poultice
1375	Brassica oleracea L. subsp. oleracea	Brassicaceae	Seed	Antipyretic	Poultice
1376	Brassica oleracea L. subsp. oleracea	Brassicaceae	Seed	Antipyretic	Poultice
1440	Brassica oleracea L. subsp. oleracea	Brassicaceae	Seed	Antipyretic	Poultice
1444	Brassica oleracea L. subsp. oleracea	Brassicaceae	Seed	Antipyretic	Poultice
1486	Brassica oleracea L. subsp. oleracea	Brassicaceae	Seed	Antipyretic	Poultice
1443	Brassica oleracea L. subsp. oleracea	Brassicaceae	Seed	Antipyretic	Direct use
1445	Brassica oleracea L. subsp. oleracea	Brassicaceae	Seed	Antipyretic	Ointment
2818	Brassica oleracea L. subsp. oleracea	Brassicaceae	Leaf	Antityphoid	Poultice
2679	Brassica oleracea L. subsp. oleracea	Brassicaceae	Leaf	For whitlow	Direct use
55	Brassica oleracea L. subsp. oleracea	Brassicaceae	Leaf	Internal antiseptic	Poultice
56	Brassica oleracea L. subsp. oleracea	Brassicaceae	Leaf	Internal antiseptic	Poultice
61	Brassica oleracea L. subsp. oleracea	Brassicaceae	Leaf	Internal antiseptic	Poultice
109	Brassica oleracea L. subsp. oleracea	Brassicaceae	Leaf	Internal antiseptic	Poultice
110	Brassica oleracea L. subsp. oleracea	Brassicaceae	Leaf	Internal antiseptic	Poultice
127	Brassica oleracea L. subsp. oleracea	Brassicaceae	Leaf	Internal antiseptic	Poultice
187	Brassica oleracea L. subsp. oleracea	Brassicaceae	Leaf	Internal antiseptic	Poultice
188	Brassica oleracea L. subsp. oleracea	Brassicaceae	Leaf	Internal antiseptic	Poultice
203	Brassica oleracea L. subsp. oleracea	Brassicaceae	Leaf	Internal antiseptic	Poultice
204	Brassica oleracea L. subsp. oleracea	Brassicaceae	Leaf	Internal antiseptic	Poultice
210	Brassica oleracea L. subsp. oleracea	Brassicaceae	Leaf	Internal antiseptic	Poultice
210	Brassica oleracea L. subsp. oleracea	Brassicaceae	Leaf	Internal antiseptic	Poultice
211	Brassica oleracea L. subsp. oleracea	Brassicaceae	Leaf	Internal antiseptic	Poultice
211	Brassica oleracea L. subsp. oleracea	Brassicaceae	Leaf	Internal antiseptic	Poultice
182	Brassica oleracea L. subsp. oleracea	Brassicaceae	Leaf	Internal antiseptic	Foment
183	Brassica oleracea L. subsp. oleracea	Brassicaceae	Leaf	Internal antiseptic	Foment
184	Brassica oleracea L. subsp. oleracea	Brassicaceae	Leaf	Internal antiseptic	Foment
1876	Bryonia cretica L. subsp. dioica (Jacq.) Tutin	Cucurbitaceae	Fruit	Antipneumonic	Macerated in oil
2766	Bryonia cretica L. subsp. dioica (Jacq.) Tutin	Cucurbitaceae	Root	Antipyretic	Tisane
2767	Bryonia cretica L. subsp. dioica (Jacq.) Tutin	Cucurbitaceae	Root	Antipyretic	Tisane
1883	Bryonia cretica L. subsp. dioica (Jacq.) Tutin	Cucurbitaceae	Root	For cold	Cream
2798	Bryonia cretica L. subsp. dioica (Jacq.) Tutin	Cucurbitaceae	Root	For erysipelas	Embrocation
2799	Bryonia cretica L. subsp. dioica (Jacq.) Tutin	Cucurbitaceae	Root	For erysipelas	Embrocation
2800	Bryonia cretica L. subsp. dioica (Jacq.) Tutin	Cucurbitaceae	Root	For erysipelas	Embrocation
2801	Bryonia cretica L. subsp. dioica (Jacq.) Tutin	Cucurbitaceae	Root	For erysipelas	Embrocation
1317	Bryonia cretica L. subsp. dioica (Jacq.) Tutin	Cucurbitaceae	Root	For scabies	Bath
166	Buxus sempervirens L.	Buxaceae	Leaf	Antihelminthic	Direct use
167	Buxus sempervirens L.	Buxaceae	Leaf	Antihelminthic	Direct use
166	Buxus sempervirens L.	Buxaceae	Stem	Antihelminthic	Direct use
167	Buxus sempervirens L.	Buxaceae	Stem	Antihelminthic	Direct use
3046	Buxus sempervirens L.	Buxaceae	Young aerial part	Antiherpetic	Bath
3047	Buxus sempervirens L.	Buxaceae	Young aerial part	Antiherpetic	Bath
3048	Buxus sempervirens L.	Buxaceae	Young aerial part	Antiherpetic	Bath
2603	Buxus sempervirens L.	Buxaceae	Aerial part	Antiherpetic	Tisane
2604	Buxus sempervirens L.	Buxaceae	Aerial part	Antiherpetic	Tisane
9	Buxus sempervirens L.	Buxaceae	Aerial part	Antipneumonic	Tisane
2573	Buxus sempervirens L.	Buxaceae	Aerial part	Antipneumonic	Direct use
1574	Buxus sempervirens L.	Buxaceae	Leaf	Antipyretic	Tisane
23	Buxus sempervirens L.	Buxaceae	Aerial part	Antityphoid	Tisane
8	Calendula arvensis L.	Asteraceae	Flower	For flu	Not reported
9	Calendula arvensis L.	Asteraceae	Flower	For flu	Not reported
8	Calendula arvensis L.	Asteraceae	Fruit	For flu	Not reported
9	Calendula arvensis L.	Asteraceae	Fruit	For flu	Not reported
1883	Calendula officinalis L.	Asteraceae	Flower	Antifungal	Balm
370	Calicotome spinosa (L.) Link	Fabaceae	Flower	Antipyretic	Tisane
2789	Calicotome spinosa (L.) Link	Fabaceae	Flower	For measles	Tisane
2742	Cannabis sativa L.	Cannabaceae	Stem	Antipneumonic	Direct use
2743	Cannabis sativa L.	Cannabaceae	Stem	Antipneumonic	Direct use
58	Capsella bursa-pastoris (L.) Medic.	Brassicaceae	Aerial part	Antipneumonic	Tisane
2820	Capsicum frutescens L.	Solanaceae	Fruit	Antihelminthic	Direct use
2821	Capsicum frutescens L.	Solanaceae	Fruit	Antihelminthic	Direct use
520	Cardamine heptaphylla (Vill.) O.E.Schulz	Brassicaceae	Root	Antipyretic	Tisane
521	Cardamine heptaphylla (Vill.) O.E.Schulz	Brassicaceae	Root	Antipyretic	Tisane
748	Cardamine heptaphylla (Vill.) O.E.Schulz	Brassicaceae	Root	Antipyretic	Tisane
749	Cardamine heptaphylla (Vill.) O.E.Schulz	Brassicaceae	Root	Antipyretic	Tisane
1585	Cardamine heptaphylla (Vill.) O.E.Schulz	Brassicaceae	Flower	Antipyretic	Fumigation
517	Cardamine heptaphylla (Vill.) O.E.Schulz	Brassicaceae	Flowering aerial part	Antipyretic	Tisane
529	Carduncellus monspelliensium All.	Asteraceae	Not reported	For whitlow	Bath
530	Carduncellus monspelliensium All.	Asteraceae	Not reported	For whitlow	Bath
531	Carduncellus monspelliensium All.	Asteraceae	Not reported	For whitlow	Bath
219	Carum carvi L.	Apiaceae	Seed	Internal antiseptic	Tisane
220	Carum carvi L.	Apiaceae	Seed	Internal antiseptic	Tisane
206	Carum carvi L.	Apiaceae	Seed	Internal antiseptic	Alcoholic tincture
207	Carum carvi L.	Apiaceae	Seed	Internal antiseptic	Alcoholic tincture
42	Carum carvi L.	Apiaceae	Seed	Internal antiseptic	Tisane
59	Carum carvi L.	Apiaceae	Seed	Internal antiseptic	Tisane
60	Carum carvi L.	Apiaceae	Seed	Internal antiseptic	Tisane
63	Carum carvi L.	Apiaceae	Seed	Internal antiseptic	Tisane
65	Carum carvi L.	Apiaceae	Seed	Internal antiseptic	Tisane
66	Carum carvi L.	Apiaceae	Seed	Internal antiseptic	Tisane
82	Carum carvi L.	Apiaceae	Seed	Internal antiseptic	Tisane
83	Carum carvi L.	Apiaceae	Seed	Internal antiseptic	Tisane
88	Carum carvi L.	Apiaceae	Seed	Internal antiseptic	Tisane
89	Carum carvi L.	Apiaceae	Seed	Internal antiseptic	Tisane
109	Carum carvi L.	Apiaceae	Seed	Internal antiseptic	Tisane
110	Carum carvi L.	Apiaceae	Seed	Internal antiseptic	Tisane
111	Carum carvi L.	Apiaceae	Seed	Internal antiseptic	Tisane
112	Carum carvi L.	Apiaceae	Seed	Internal antiseptic	Tisane
115	Carum carvi L.	Apiaceae	Seed	Internal antiseptic	Tisane
116	Carum carvi L.	Apiaceae	Seed	Internal antiseptic	Tisane
120	Carum carvi L.	Apiaceae	Seed	Internal antiseptic	Tisane
124	Carum carvi L.	Apiaceae	Seed	Internal antiseptic	Tisane
125	Carum carvi L.	Apiaceae	Seed	Internal antiseptic	Tisane
133	Carum carvi L.	Apiaceae	Seed	Internal antiseptic	Tisane
135	Carum carvi L.	Apiaceae	Seed	Internal antiseptic	Tisane
140	Carum carvi L.	Apiaceae	Seed	Internal antiseptic	Tisane
141	Carum carvi L.	Apiaceae	Seed	Internal antiseptic	Tisane
142	Carum carvi L.	Apiaceae	Seed	Internal antiseptic	Tisane
147	Carum carvi L.	Apiaceae	Seed	Internal antiseptic	Tisane
166	Carum carvi L.	Apiaceae	Seed	Internal antiseptic	Tisane
167	Carum carvi L.	Apiaceae	Seed	Internal antiseptic	Tisane
171	Carum carvi L.	Apiaceae	Seed	Internal antiseptic	Tisane
172	Carum carvi L.	Apiaceae	Seed	Internal antiseptic	Tisane
174	Carum carvi L.	Apiaceae	Seed	Internal antiseptic	Tisane
175	Carum carvi L.	Apiaceae	Seed	Internal antiseptic	Tisane
176	Carum carvi L.	Apiaceae	Seed	Internal antiseptic	Tisane
180	Carum carvi L.	Apiaceae	Seed	Internal antiseptic	Tisane
181	Carum carvi L.	Apiaceae	Seed	Internal antiseptic	Tisane
185	Carum carvi L.	Apiaceae	Seed	Internal antiseptic	Tisane
186	Carum carvi L.	Apiaceae	Seed	Internal antiseptic	Tisane
187	Carum carvi L.	Apiaceae	Seed	Internal antiseptic	Tisane
188	Carum carvi L.	Apiaceae	Seed	Internal antiseptic	Tisane
189	Carum carvi L.	Apiaceae	Seed	Internal antiseptic	Tisane
190	Carum carvi L.	Apiaceae	Seed	Internal antiseptic	Tisane
195	Carum carvi L.	Apiaceae	Seed	Internal antiseptic	Tisane
199	Carum carvi L.	Apiaceae	Seed	Internal antiseptic	Tisane
200	Carum carvi L.	Apiaceae	Seed	Internal antiseptic	Tisane
216	Carum carvi L.	Apiaceae	Seed	Internal antiseptic	Tisane
217	Carum carvi L.	Apiaceae	Seed	Internal antiseptic	Tisane
218	Carum carvi L.	Apiaceae	Seed	Internal antiseptic	Tisane
223	Carum carvi L.	Apiaceae	Seed	Internal antiseptic	Tisane
224	Carum carvi L.	Apiaceae	Seed	Internal antiseptic	Tisane
224	Carum carvi L.	Apiaceae	Seed	Internal antiseptic	Tisane
225	Carum carvi L.	Apiaceae	Seed	Internal antiseptic	Tisane
225	Carum carvi L.	Apiaceae	Seed	Internal antiseptic	Tisane
240	Carum carvi L.	Apiaceae	Seed	Internal antiseptic	Tisane
241	Carum carvi L.	Apiaceae	Seed	Internal antiseptic	Tisane
245	Carum carvi L.	Apiaceae	Seed	Internal antiseptic	Tisane
246	Carum carvi L.	Apiaceae	Seed	Internal antiseptic	Tisane
247	Carum carvi L.	Apiaceae	Seed	Internal antiseptic	Tisane
260	Carum carvi L.	Apiaceae	Seed	Internal antiseptic	Tisane
261	Carum carvi L.	Apiaceae	Seed	Internal antiseptic	Tisane
262	Carum carvi L.	Apiaceae	Seed	Internal antiseptic	Tisane
270	Carum carvi L.	Apiaceae	Seed	Internal antiseptic	Tisane
276	Carum carvi L.	Apiaceae	Seed	Internal antiseptic	Tisane
284	Carum carvi L.	Apiaceae	Seed	Internal antiseptic	Tisane
295	Carum carvi L.	Apiaceae	Seed	Internal antiseptic	Tisane
296	Carum carvi L.	Apiaceae	Seed	Internal antiseptic	Tisane
297	Carum carvi L.	Apiaceae	Seed	Internal antiseptic	Tisane
271	Carum carvi L.	Apiaceae	Not reported	Internal antiseptic	Tisane
272	Carum carvi L.	Apiaceae	Not reported	Internal antiseptic	Tisane
63	Carum carvi L.	Apiaceae	Aerial part	Internal antiseptic	Tisane
42	Carum carvi L.	Apiaceae	Whole plant	Internal antiseptic	Tisane
111	Carum carvi L.	Apiaceae	Whole plant	Internal antiseptic	Tisane
112	Carum carvi L.	Apiaceae	Whole plant	Internal antiseptic	Tisane
174	Carum carvi L.	Apiaceae	Whole plant	Internal antiseptic	Tisane
175	Carum carvi L.	Apiaceae	Whole plant	Internal antiseptic	Tisane
176	Carum carvi L.	Apiaceae	Whole plant	Internal antiseptic	Tisane
218	Carum carvi L.	Apiaceae	Whole plant	Internal antiseptic	Tisane
295	Carum carvi L.	Apiaceae	Whole plant	Internal antiseptic	Tisane
296	Carum carvi L.	Apiaceae	Whole plant	Internal antiseptic	Tisane
297	Carum carvi L.	Apiaceae	Whole plant	Internal antiseptic	Tisane
2774	Cassia fistula L.	Fabaceae	Fruit	Antityphoid	Enema
2775	Cassia fistula L.	Fabaceae	Fruit	Antityphoid	Enema
1863	Castanea sativa Mill.	Fagaceae	Leaf	For cold	Tisane
2772	Castanea sativa Mill.	Fagaceae	Leaf	Internal antiseptic	Tisane
2304	Centaurea aspera L.	Asteraceae	Aerial part	Antifungal	Tisane
13	Centaurea calcitrapa L.	Asteraceae	Not reported	Antipneumonic	Tisane
268	Centaurea calcitrapa L.	Asteraceae	Flower	Antipyretic	Tisane
269	Centaurea calcitrapa L.	Asteraceae	Flower	Antipyretic	Tisane
505	Centaurea calcitrapa L.	Asteraceae	Inflorescence	For whitlow	Bath
506	Centaurea calcitrapa L.	Asteraceae	Inflorescence	For whitlow	Bath
507	Centaurea calcitrapa L.	Asteraceae	Inflorescence	For whitlow	Bath
509	Centaurea calcitrapa L.	Asteraceae	Inflorescence	For whitlow	Bath
510	Centaurea calcitrapa L.	Asteraceae	Inflorescence	For whitlow	Bath
1335	Centaurea calcitrapa L.	Asteraceae	Aerial part	For whitlow	Embrocation
1327	Centaurea calcitrapa L.	Asteraceae	Aerial part	For whitlow	Liniment
1352	Centaurea calcitrapa L.	Asteraceae	Aerial part	For whitlow	Direct use
1324	Centaurea scabiosa L.	Asteraceae	Inflorescence	For flu	Tisane
1327	Centaurium erythraea Rafn	Gentianaceae	Flowering aerial part	Antibacterial	Tisane
7	Centaurium erythraea Rafn	Gentianaceae	Leaf	Antihelminthic	Tisane
465	Centaurium erythraea Rafn	Gentianaceae	Inflorescence	Antihelminthic	Tisane
2831	Centaurium erythraea Rafn	Gentianaceae	Aerial part	Antihelminthic	Tisane
2832	Centaurium erythraea Rafn	Gentianaceae	Aerial part	Antihelminthic	Tisane
2731	Centaurium erythraea Rafn	Gentianaceae	Flowering aerial part	Antihelminthic	Tisane
2766	Centaurium erythraea Rafn	Gentianaceae	Flowering aerial part	Antihelminthic	Tisane
2767	Centaurium erythraea Rafn	Gentianaceae	Flowering aerial part	Antihelminthic	Tisane
7	Centaurium erythraea Rafn	Gentianaceae	Floral summit	Antihelminthic	Tisane
90	Centaurium erythraea Rafn	Gentianaceae	Aerial part	Antipneumonic	Tisane
91	Centaurium erythraea Rafn	Gentianaceae	Aerial part	Antipneumonic	Tisane
92	Centaurium erythraea Rafn	Gentianaceae	Aerial part	Antipneumonic	Tisane
450	Centaurium erythraea Rafn	Gentianaceae	Inflorescence	Antipyretic	Tisane
58	Centaurium erythraea Rafn	Gentianaceae	Aerial part	Antipyretic	Tisane
2830	Centaurium erythraea Rafn	Gentianaceae	Aerial part	Antipyretic	Tisane
1574	Centaurium erythraea Rafn	Gentianaceae	Aerial part	Antipyretic	Tisane
1335	Centaurium erythraea Rafn	Gentianaceae	Flowering aerial part	Antipyretic	Macerated in water
1293	Centaurium erythraea Rafn	Gentianaceae	Flowering aerial part	Antipyretic	Tisane
1320	Centaurium erythraea Rafn	Gentianaceae	Flowering aerial part	Antipyretic	Tisane
1336	Centaurium erythraea Rafn	Gentianaceae	Flowering aerial part	Antipyretic	Tisane
3191	Centaurium erythraea Rafn	Gentianaceae	Floral summit	Antipyretic	Tisane
3191	Centaurium erythraea Rafn	Gentianaceae	Floral summit	Antipyretic	Macerated in water
2787	Centaurium erythraea Rafn	Gentianaceae	Flowering aerial part	Antityphoid	Tisane
2788	Centaurium erythraea Rafn	Gentianaceae	Flowering aerial part	Antityphoid	Tisane
3191	Centaurium erythraea Rafn	Gentianaceae	Floral summit	For brucellosis	Tisane
1574	Centaurium erythraea Rafn	Gentianaceae	Aerial part	For flu	Tisane
2733	Centaurium pulchellum (Swartz) Druce	Gentianaceae	Flowering aerial part	Antihelminthic	Tisane
2738	Centaurium pulchellum (Swartz) Druce	Gentianaceae	Flowering aerial part	Antihelminthic	Tisane
711	Centaurium pulchellum (Swartz) Druce	Gentianaceae	Aerial part	Antipyretic	Tisane
712	Centaurium pulchellum (Swartz) Druce	Gentianaceae	Aerial part	Antipyretic	Tisane
714	Centaurium pulchellum (Swartz) Druce	Gentianaceae	Aerial part	Antipyretic	Tisane
715	Centaurium pulchellum (Swartz) Druce	Gentianaceae	Aerial part	Antipyretic	Tisane
793	Centaurium pulchellum (Swartz) Druce	Gentianaceae	Aerial part	Antipyretic	Tisane
795	Centaurium pulchellum (Swartz) Druce	Gentianaceae	Aerial part	Antipyretic	Tisane
796	Centaurium pulchellum (Swartz) Druce	Gentianaceae	Aerial part	Antipyretic	Tisane
798	Centaurium pulchellum (Swartz) Druce	Gentianaceae	Aerial part	Antipyretic	Tisane
3205	Centaurium quadrifolium (L.) G.López et Ch.E.Jarvis subsp. barrelieri (Duf.) G.López	Gentianaceae	Aerial part	Antihelminthic	Tisane
3264	Centaurium quadrifolium (L.) G.López et Ch.E.Jarvis subsp. barrelieri (Duf.) G.López	Gentianaceae	Inflorescence	Antipyretic	Tisane
3207	Centaurium quadrifolium (L.) G.López et Ch.E.Jarvis subsp. barrelieri (Duf.) G.López	Gentianaceae	Aerial part	Antipyretic	Tisane
3295	Centaurium quadrifolium (L.) G.López et Ch.E.Jarvis subsp. barrelieri (Duf.) G.López	Gentianaceae	Inflorescence	For cold	Alcoholic tincture
3193	Centaurium quadrifolium (L.) G.López et Ch.E.Jarvis subsp. barrelieri (Duf.) G.López	Gentianaceae	Floral summit	Internal antiseptic	Tisane
3198	Ceratonia siliqua L.	Fabaceae	Fruit	Antiherpetic	Direct use
3235	Ceratonia siliqua L.	Fabaceae	Fruit	Antiherpetic	Direct use
1639	Ceterach officinarum DC. in Lam. et DC.	Aspleniaceae	Leaf	Antiherpetic	Not reported
3190	Ceterach officinarum DC. in Lam. et DC.	Aspleniaceae	Frond	Antipneumonic	Tisane
3193	Ceterach officinarum DC. in Lam. et DC.	Aspleniaceae	Frond	Antipneumonic	Tisane
3194	Ceterach officinarum DC. in Lam. et DC.	Aspleniaceae	Frond	Antipneumonic	Tisane
2772	Ceterach officinarum DC. in Lam. et DC.	Aspleniaceae	Frond	Antipneumonic	Tisane
3197	Ceterach officinarum DC. in Lam. et DC.	Aspleniaceae	Not reported	Antipneumonic	Not reported
3219	Ceterach officinarum DC. in Lam. et DC.	Aspleniaceae	Fungi	Antipyretic	Tisane
2731	Ceterach officinarum DC. in Lam. et DC.	Aspleniaceae	Frond	Antipyretic	Tisane
2733	Ceterach officinarum DC. in Lam. et DC.	Aspleniaceae	Frond	Antipyretic	Tisane
2734	Ceterach officinarum DC. in Lam. et DC.	Aspleniaceae	Frond	Antipyretic	Tisane
2735	Ceterach officinarum DC. in Lam. et DC.	Aspleniaceae	Frond	Antipyretic	Tisane
2738	Ceterach officinarum DC. in Lam. et DC.	Aspleniaceae	Frond	Antipyretic	Tisane
2792	Ceterach officinarum DC. in Lam. et DC.	Aspleniaceae	Frond	Antipyretic	Tisane
2793	Ceterach officinarum DC. in Lam. et DC.	Aspleniaceae	Frond	Antipyretic	Tisane
2819	Ceterach officinarum DC. in Lam. et DC.	Aspleniaceae	Frond	Antipyretic	Tisane
2867	Ceterach officinarum DC. in Lam. et DC.	Aspleniaceae	Frond	Antipyretic	Tisane
465	Ceterach officinarum DC. in Lam. et DC.	Aspleniaceae	Frond	Antipyretic	Tisane
2794	Ceterach officinarum DC. in Lam. et DC.	Aspleniaceae	Frond	Antipyretic	Tisane
2795	Ceterach officinarum DC. in Lam. et DC.	Aspleniaceae	Frond	Antipyretic	Tisane
270	Ceterach officinarum DC. in Lam. et DC.	Aspleniaceae	Frond	For measles	Tisane
3092	Chamaemelum nobile (L.) All.	Asteraceae	Floral summit	Antihelminthic	Tisane
3093	Chamaemelum nobile (L.) All.	Asteraceae	Floral summit	Antihelminthic	Tisane
3094	Chamaemelum nobile (L.) All.	Asteraceae	Floral summit	Antihelminthic	Tisane
3095	Chamaemelum nobile (L.) All.	Asteraceae	Floral summit	Antihelminthic	Tisane
3096	Chamaemelum nobile (L.) All.	Asteraceae	Floral summit	Antihelminthic	Tisane
3097	Chamaemelum nobile (L.) All.	Asteraceae	Floral summit	Antihelminthic	Tisane
3098	Chamaemelum nobile (L.) All.	Asteraceae	Floral summit	Antihelminthic	Tisane
3099	Chamaemelum nobile (L.) All.	Asteraceae	Floral summit	Antihelminthic	Tisane
3100	Chamaemelum nobile (L.) All.	Asteraceae	Floral summit	Antihelminthic	Tisane
1876	Chenopodium ambrosioides L.	Amaranthaceae	Leaf	For cold	Tisane
3256	Chenopodium ambrosioides L.	Amaranthaceae	Leaf	For cold	Tisane
3303	Chenopodium ambrosioides L.	Amaranthaceae	Leaf	For cold	Tisane
3303	Chenopodium ambrosioides L.	Amaranthaceae	Leaf	For cold	Tisane
3305	Chenopodium ambrosioides L.	Amaranthaceae	Leaf	For cold	Tisane
3310	Chenopodium ambrosioides L.	Amaranthaceae	Leaf	For cold	Tisane
1883	Chenopodium ambrosioides L.	Amaranthaceae	Aerial part	For cold	Tisane
3261	Cichorium endivia L.	Asteraceae	Leaf	Antipyretic	Tisane
3262	Cichorium endivia L.	Asteraceae	Leaf	Antipyretic	Tisane
3275	Cichorium endivia L.	Asteraceae	Leaf	Antipyretic	Tisane
3276	Cichorium endivia L.	Asteraceae	Leaf	Antipyretic	Tisane
3277	Cichorium endivia L.	Asteraceae	Leaf	Antipyretic	Tisane
1649	Cichorium intybus L.	Asteraceae	Whole plant	Antihelminthic	Tisane
2842	Cinnamomum camphora (L.) Nees & Eberm.	Lauraceae	Bark	Antipyretic	Lotion
2843	Cinnamomum camphora (L.) Nees & Eberm.	Lauraceae	Bark	Antipyretic	Lotion
2844	Cinnamomum camphora (L.) Nees & Eberm.	Lauraceae	Bark	Antipyretic	Lotion
2845	Cinnamomum camphora (L.) Nees & Eberm.	Lauraceae	Bark	Antipyretic	Lotion
2759	Cinnamomum camphora (L.) Nees & Eberm.	Lauraceae	Bark	Antityphoid	Direct use
1649	Cinnamomum verum J.Presl	Lauraceae	Stem	Antibacterial	Tisane
1649	Cinnamomum verum J.Presl	Lauraceae	Stem	Antifungal	Tisane
221	Cinnamomum verum J.Presl	Lauraceae	Bark	Internal antiseptic	Tisane
3039	Cirsium arvense (L.) Scop.	Asteraceae	Aerial part	Antifungal	Poultice
3083	Cirsium arvense (L.) Scop.	Asteraceae	Aerial part	Antifungal	Poultice
2790	Cirsium arvense (L.) Scop.	Asteraceae	Root	Antihelminthic	Tisane
542	Cirsium arvense (L.) Scop.	Asteraceae	Not reported	Antihelminthic	Tisane
543	Cirsium arvense (L.) Scop.	Asteraceae	Not reported	Antihelminthic	Tisane
544	Cirsium arvense (L.) Scop.	Asteraceae	Not reported	Antihelminthic	Tisane
2944	Cirsium eriophorum (L.) Scop.	Asteraceae	Leaf	For whitlow	Tisane
3231	Cistus albidus L.	Cistaceae	Leaf	For whooping cough	Tisane
3231	Cistus clusii Dunal	Cistaceae	Aerial part	Antihelminthic	Tisane
3263	Cistus clusii Dunal	Cistaceae	Leaf	For cold	Tisane
3265	Cistus clusii Dunal	Cistaceae	Leaf	For cold	Tisane
446	Cistus monspeliensis L.	Cistaceae	Aerial part	Antihelminthic	Tisane
446	Cistus monspeliensis L.	Cistaceae	Aerial part	Antihelminthic	Tisane
3167	Citrus aurantium L.	Rutaceae	Epicarp	Antihelminthic	Tisane
2742	Citrus aurantium L.	Rutaceae	Flower	Antipyretic	Essence
2743	Citrus aurantium L.	Rutaceae	Flower	Antipyretic	Essence
2766	Citrus aurantium L.	Rutaceae	Flower	Antityphoid	Poultice
2767	Citrus aurantium L.	Rutaceae	Flower	Antityphoid	Poultice
1883	Citrus aurantium L.	Rutaceae	Leaf	For cold	Cream
3297	Citrus limon (L.) Burm.	Rutaceae	Endocarp	Antihelminthic	Not reported
31	Citrus limon (L.) Burm.	Rutaceae	Fruit	Antihelminthic	Not reported
32	Citrus limon (L.) Burm.	Rutaceae	Fruit	Antihelminthic	Not reported
647	Citrus limon (L.) Burm.	Rutaceae	Fruit	Antihelminthic	Direct use
3297	Citrus limon (L.) Burm.	Rutaceae	Mesocarp and epicarp	Antihelminthic	Not reported
2765	Citrus limon (L.) Burm.	Rutaceae	Leaf juice	Antihelminthic	Lemon juice
2805	Citrus limon (L.) Burm.	Rutaceae	Fruit juice	Antihelminthic	Direct use
2807	Citrus limon (L.) Burm.	Rutaceae	Fruit juice	Antihelminthic	Direct use
380	Citrus limon (L.) Burm.	Rutaceae	Fruit juice	Antihelminthic	Direct use
606	Citrus limon (L.) Burm.	Rutaceae	Fruit juice	Antihelminthic	Direct use
609	Citrus limon (L.) Burm.	Rutaceae	Fruit juice	Antihelminthic	Direct use
617	Citrus limon (L.) Burm.	Rutaceae	Fruit juice	Antihelminthic	Direct use
3006	Citrus limon (L.) Burm.	Rutaceae	Fruit juice	Antihelminthic	Direct use
1327	Citrus limon (L.) Burm.	Rutaceae	Fruit juice	Antihelminthic	Direct use
310	Citrus limon (L.) Burm.	Rutaceae	Fruit juice	Antihelminthic	Greasy juice
332	Citrus limon (L.) Burm.	Rutaceae	Fruit juice	Antihelminthic	Greasy juice
334	Citrus limon (L.) Burm.	Rutaceae	Fruit juice	Antihelminthic	Greasy juice
363	Citrus limon (L.) Burm.	Rutaceae	Fruit juice	Antihelminthic	Greasy juice
536	Citrus limon (L.) Burm.	Rutaceae	Fruit juice	Antityphoid	Not reported
537	Citrus limon (L.) Burm.	Rutaceae	Fruit juice	Antityphoid	Not reported
3279	Citrus limon (L.) Burm.	Rutaceae	Endocarp	For cold	Tisane
3282	Citrus limon (L.) Burm.	Rutaceae	Endocarp	For cold	Tisane
3287	Citrus limon (L.) Burm.	Rutaceae	Endocarp	For cold	Tisane
3288	Citrus limon (L.) Burm.	Rutaceae	Endocarp	For cold	Tisane
3289	Citrus limon (L.) Burm.	Rutaceae	Endocarp	For cold	Tisane
3217	Citrus limon (L.) Burm.	Rutaceae	Fruit	For tonsillitis	Poultice
1264	Citrus limon (L.) Burm.	Rutaceae	Fruit	For tonsillitis	Gargle
2988	Citrus limon (L.) Burm.	Rutaceae	Fruit juice	For tonsillitis	Gargle
3210	Citrus limon (L.) Burm.	Rutaceae	Fruit juice	For tonsillitis	Gargle
632	Citrus limon (L.) Burm.	Rutaceae	Fruit juice	For tonsillitis	Preparation with honey
173	Citrus limon (L.) Burm.	Rutaceae	Fruit	Internal antiseptic	Lemon juice
370	Citrus limon (L.) Burm.	Rutaceae	Fruit juice	Internal antiseptic	Lemon juice
2873	Citrus limon (L.) Burm.	Rutaceae	Fruit juice	Internal antiseptic	Direct use
599	Citrus limon (L.) Burm.	Rutaceae	Fruit juice	Internal antiseptic	Direct use
348	Citrus limon (L.) Burm.	Rutaceae	Fruit juice	Internal antiseptic	Direct use
446	Clematis flammula L.	Ranunculaceae	Inflorescence	Antipneumonic	Poultice
539	Clematis flammula L.	Ranunculaceae	Not reported	Antipyretic	Tisane
540	Clematis flammula L.	Ranunculaceae	Not reported	Antipyretic	Tisane
401	Cneorum tricoccon L.	Rutaceae	Aerial part	Antifungal	Not reported
706	Cneorum tricoccon L.	Rutaceae	Root	Antipyretic	Tisane
706	Cneorum tricoccon L.	Rutaceae	Leaf	Antipyretic	Tisane
2732	Conium maculatum L.	Apiaceae	Aerial part	Antifungal	Embrocation
2538	Convolvulus arvensis L.	Convolvulaceae	Aerial part	Antipyretic	Tisane
3210	Coris monspeliensis L.	Primulaceae	Aerial part	For whitlow	Bath
1324	Corylus avellana L.	Betulaceae	Inflorescence	Antipyretic	Tisane
2814	Crocus sativus L.	Iridaceae	Bulb	For measles	Poultice
2815	Crocus sativus L.	Iridaceae	Bulb	For measles	Poultice
714	Cucurbita maxima Duch. in Lam.	Cucurbitaceae	Seed	Antihelminthic	Not reported
715	Cucurbita maxima Duch. in Lam.	Cucurbitaceae	Seed	Antihelminthic	Not reported
706	Cucurbita maxima Duch. in Lam.	Cucurbitaceae	Seed	Antihelminthic	Macerated in water
708	Cucurbita maxima Duch. in Lam.	Cucurbitaceae	Seed	Antihelminthic	Macerated in water
1649	Cucurbita maxima Duch. in Lam.	Cucurbitaceae	Seed	Internal antiseptic	Tisane
2616	Cucurbita pepo L.	Cucurbitaceae	Seed	Antihelminthic	Not reported
2617	Cucurbita pepo L.	Cucurbitaceae	Seed	Antihelminthic	Not reported
1233	Cucurbita pepo L.	Cucurbitaceae	Seed	Antihelminthic	Not reported
1237	Cucurbita pepo L.	Cucurbitaceae	Seed	Antihelminthic	Not reported
2348	Cucurbita pepo L.	Cucurbitaceae	Seed	Antihelminthic	Direct use
3131	Cucurbita pepo L.	Cucurbitaceae	Seed	Antihelminthic	Direct use
1210	Cucurbita pepo L.	Cucurbitaceae	Seed	Antihelminthic	Tisane
3168	Cucurbita pepo L.	Cucurbitaceae	Seed	Antihelminthic	Macerated in water
3217	Cucurbita pepo L.	Cucurbitaceae	Seed	Antihelminthic	Macerated in water
3165	Cucurbita pepo L.	Cucurbitaceae	Seed	Antihelminthic	Direct use
2787	Cucurbita pepo L.	Cucurbitaceae	Fruit	Antihelminthic	Direct use
2788	Cucurbita pepo L.	Cucurbitaceae	Fruit	Antihelminthic	Direct use
1524	Cucurbita pepo L.	Cucurbitaceae	Seed	Antipneumonic	Poultice
2343	Cupressus sempervirens L.	Cupressaceae	Strobile	Antiherpetic	Tisane
1649	Cupressus sempervirens L.	Cupressaceae	Aerial part	Internal antiseptic	Tisane
3214	Cydonia oblonga Mill.	Rosaceae	Bark	For brucellosis	Tisane
352	Cydonia oblonga Mill.	Rosaceae	Fruit	Internal antiseptic	Direct use
8	Cynodon dactylon (L.) Pers	Poaceae	Root	Antipyretic	Tisane
279	Cynodon dactylon (L.) Pers	Poaceae	Root	For brucellosis	Tisane
3203	Cynodon dactylon (L.) Pers.	Poaceae	Root	For scarlet fever	Tisane
2773	Daphne gnidium L.	Thymelaeaceae	Whole plant	For flea infestations	Direct use
1858	Daphne gnidium L.	Thymelaeaceae	Aerial part	For lice infestations	Tisane
581	Daphne laureola L.	Thymelaeaceae	Leaf	Antifungal	Embrocation
705	Delphinium staphisagria L.	Ranunculaceae	Aerial part	For lice infestations	Bath
706	Delphinium staphisagria L.	Ranunculaceae	Aerial part	For lice infestations	Bath
792	Delphinium staphisagria L.	Ranunculaceae	Aerial part	For lice infestations	Bath
796	Delphinium staphisagria L.	Ranunculaceae	Aerial part	For lice infestations	Bath
797	Delphinium staphisagria L.	Ranunculaceae	Aerial part	For lice infestations	Bath
794	Delphinium staphisagria L.	Ranunculaceae	Aerial part	For lice infestations	Direct use
1646	Dictamnus albus L.	Rutaceae	Not reported	For cold	Not reported
1647	Dictamnus albus L.	Rutaceae	Not reported	For cold	Not reported
1616	Diplotaxis erucoides (L.) DC.	Brassicaceae	Whole plant	For cold	Medicinal vinegar
2766	Ecballium elaterium (L.) A.Richard in Bory	Cucurbitaceae	Fruit	Antihelminthic	Liniment
2767	Ecballium elaterium (L.) A.Richard in Bory	Cucurbitaceae	Fruit	Antihelminthic	Liniment
2805	Ecballium elaterium (L.) A.Richard in Bory	Cucurbitaceae	Fruit	Antihelminthic	Liniment
2807	Ecballium elaterium (L.) A.Richard in Bory	Cucurbitaceae	Fruit	Antihelminthic	Liniment
2875	Ecballium elaterium (L.) A.Richard in Bory	Cucurbitaceae	Fruit	Antihelminthic	Liniment
2876	Ecballium elaterium (L.) A.Richard in Bory	Cucurbitaceae	Fruit	Antihelminthic	Liniment
2846	Ecballium elaterium (L.) A.Richard in Bory	Cucurbitaceae	Fruit	Antihelminthic	Liniment
2846	Ecballium elaterium (L.) A.Richard in Bory	Cucurbitaceae	Fruit	Antihelminthic	Liniment
2847	Ecballium elaterium (L.) A.Richard in Bory	Cucurbitaceae	Fruit	Antihelminthic	Liniment
2848	Ecballium elaterium (L.) A.Richard in Bory	Cucurbitaceae	Fruit	Antihelminthic	Liniment
2846	Ecballium elaterium (L.) A.Richard in Bory	Cucurbitaceae	Fruit	Antihelminthic	Direct use
2847	Ecballium elaterium (L.) A.Richard in Bory	Cucurbitaceae	Fruit	Antihelminthic	Direct use
472	Ecballium elaterium (L.) A.Richard in Bory	Cucurbitaceae	Aerial part	Antipyretic	Poultice
2839	Ecballium elaterium (L.) A.Richard in Bory	Cucurbitaceae	Fruit	Antityphoid	Embrocation
2840	Ecballium elaterium (L.) A.Richard in Bory	Cucurbitaceae	Fruit	Antityphoid	Embrocation
2818	Ecballium elaterium (L.) A.Richard in Bory	Cucurbitaceae	Fruit	Antityphoid	Liniment
795	Echium sabulicola Pomel	Boraginaceae	Aerial part	Antipyretic	Tisane
1482	Echium vulgare L.	Boraginaceae	Aerial part	Antiherpetic	Bath
2500	Echium vulgare L.	Boraginaceae	Floral summit	For flu	Tisane
58	Equisetum arvense L.	Equisetaceae	Aerial part	Internal antiseptic	Tisane
3065	Equisetum telmateia Ehrh.	Equisetaceae	Aerial part	Antipyretic	Not reported
3066	Equisetum telmateia Ehrh.	Equisetaceae	Aerial part	Antipyretic	Not reported
3067	Equisetum telmateia Ehrh.	Equisetaceae	Aerial part	Antipyretic	Not reported
3068	Equisetum telmateia Ehrh.	Equisetaceae	Aerial part	Antipyretic	Not reported
3069	Equisetum telmateia Ehrh.	Equisetaceae	Aerial part	Antipyretic	Not reported
3070	Equisetum telmateia Ehrh.	Equisetaceae	Aerial part	Antipyretic	Not reported
3071	Equisetum telmateia Ehrh.	Equisetaceae	Aerial part	Antipyretic	Not reported
3072	Equisetum telmateia Ehrh.	Equisetaceae	Aerial part	Antipyretic	Not reported
3073	Equisetum telmateia Ehrh.	Equisetaceae	Aerial part	Antipyretic	Not reported
3074	Equisetum telmateia Ehrh.	Equisetaceae	Aerial part	Antipyretic	Not reported
3075	Equisetum telmateia Ehrh.	Equisetaceae	Aerial part	Antipyretic	Not reported
3076	Equisetum telmateia Ehrh.	Equisetaceae	Aerial part	Antipyretic	Not reported
3077	Equisetum telmateia Ehrh.	Equisetaceae	Aerial part	Antipyretic	Not reported
3078	Equisetum telmateia Ehrh.	Equisetaceae	Aerial part	Antipyretic	Not reported
2766	Equisetum telmateia Ehrh.	Equisetaceae	Aerial part	Internal antiseptic	Tisane
2767	Equisetum telmateia Ehrh.	Equisetaceae	Aerial part	Internal antiseptic	Tisane
3217	Erodium foetidum (L. et Nath.) L'Hér. subsp. crispum (Lap.) O.Bolòs et J.Vigo	Geraniaceae	Aerial part	Antipneumonic	Tisane
3260	Eryngium campestre L.	Apiaceae	Root	Antipneumonic	Poultice
1431	Eryngium campestre L.	Apiaceae	Root	Antityphoid	Tisane
1440	Eryngium campestre L.	Apiaceae	Aculeus	For erysipelas	Direct use
3254	Eryngium campestre L.	Apiaceae	Root	For tonsillitis	Direct use
3255	Eryngium campestre L.	Apiaceae	Root	For tonsillitis	Direct use
3015	Eryngium campestre L.	Apiaceae	Root	For whitlow	Poultice
3016	Eryngium campestre L.	Apiaceae	Root	For whitlow	Poultice
3017	Eryngium campestre L.	Apiaceae	Root	For whitlow	Poultice
9	Eucalyptus globulus Labill.	Myrtaceae	Flower	Antipneumonic	Fumigation
2794	Eucalyptus globulus Labill.	Myrtaceae	Leaf	Antipneumonic	Aerosol
2795	Eucalyptus globulus Labill.	Myrtaceae	Leaf	Antipneumonic	Aerosol
1298	Eucalyptus globulus Labill.	Myrtaceae	Leaf	Antipneumonic	Aerosol
3200	Eucalyptus globulus Labill.	Myrtaceae	Leaf	Antipneumonic	Aerosol
2969	Eucalyptus globulus Labill.	Myrtaceae	Leaf	Antipneumonic	Tisane
9	Eucalyptus globulus Labill.	Myrtaceae	Leaf	Antipneumonic	Fumigation
174	Eucalyptus globulus Labill.	Myrtaceae	Leaf	Antipneumonic	Tisane
175	Eucalyptus globulus Labill.	Myrtaceae	Leaf	Antipneumonic	Tisane
176	Eucalyptus globulus Labill.	Myrtaceae	Leaf	Antipneumonic	Tisane
2738	Eucalyptus globulus Labill.	Myrtaceae	Leaf	Antipyretic	Aerosol
398	Eucalyptus globulus Labill.	Myrtaceae	Leaf	Antipyretic	Aerosol
3297	Eucalyptus globulus Labill.	Myrtaceae	Leaf	Antipyretic	Aerosol
3203	Eucalyptus globulus Labill.	Myrtaceae	Leaf	Antipyretic	Tisane
2778	Eucalyptus globulus Labill.	Myrtaceae	Leaf	Antipyretic	Tisane
173	Eucalyptus globulus Labill.	Myrtaceae	Leaf	Antipyretic	Tisane
1857	Eucalyptus globulus Labill.	Myrtaceae	Fruit	For cold	Aerosol
1883	Eucalyptus globulus Labill.	Myrtaceae	Fruit	For cold	Aerosol
1857	Eucalyptus globulus Labill.	Myrtaceae	Fruit	For cold	Tisane
1860	Eucalyptus globulus Labill.	Myrtaceae	Fruit	For cold	Tisane
1871	Eucalyptus globulus Labill.	Myrtaceae	Fruit	For cold	Tisane
1883	Eucalyptus globulus Labill.	Myrtaceae	Fruit	For cold	Tisane
3275	Eucalyptus globulus Labill.	Myrtaceae	Fruit	For cold	Direct use
3276	Eucalyptus globulus Labill.	Myrtaceae	Fruit	For cold	Direct use
3277	Eucalyptus globulus Labill.	Myrtaceae	Fruit	For cold	Direct use
1857	Eucalyptus globulus Labill.	Myrtaceae	Leaf	For cold	Aerosol
1862	Eucalyptus globulus Labill.	Myrtaceae	Leaf	For cold	Aerosol
1873	Eucalyptus globulus Labill.	Myrtaceae	Leaf	For cold	Aerosol
1883	Eucalyptus globulus Labill.	Myrtaceae	Leaf	For cold	Aerosol
3256	Eucalyptus globulus Labill.	Myrtaceae	Leaf	For cold	Aerosol
3256	Eucalyptus globulus Labill.	Myrtaceae	Leaf	For cold	Aerosol
3263	Eucalyptus globulus Labill.	Myrtaceae	Leaf	For cold	Aerosol
3265	Eucalyptus globulus Labill.	Myrtaceae	Leaf	For cold	Aerosol
3274	Eucalyptus globulus Labill.	Myrtaceae	Leaf	For cold	Aerosol
3297	Eucalyptus globulus Labill.	Myrtaceae	Leaf	For cold	Aerosol
3298	Eucalyptus globulus Labill.	Myrtaceae	Leaf	For cold	Aerosol
1649	Eucalyptus globulus Labill.	Myrtaceae	Leaf	For cold	Tisane
1650	Eucalyptus globulus Labill.	Myrtaceae	Leaf	For cold	Tisane
1857	Eucalyptus globulus Labill.	Myrtaceae	Leaf	For cold	Tisane
1860	Eucalyptus globulus Labill.	Myrtaceae	Leaf	For cold	Tisane
1871	Eucalyptus globulus Labill.	Myrtaceae	Leaf	For cold	Tisane
1883	Eucalyptus globulus Labill.	Myrtaceae	Leaf	For cold	Tisane
3252	Eucalyptus globulus Labill.	Myrtaceae	Leaf	For cold	Tisane
3253	Eucalyptus globulus Labill.	Myrtaceae	Leaf	For cold	Tisane
3263	Eucalyptus globulus Labill.	Myrtaceae	Leaf	For cold	Tisane
3265	Eucalyptus globulus Labill.	Myrtaceae	Leaf	For cold	Tisane
3284	Eucalyptus globulus Labill.	Myrtaceae	Leaf	For cold	Tisane
3286	Eucalyptus globulus Labill.	Myrtaceae	Leaf	For cold	Tisane
3297	Eucalyptus globulus Labill.	Myrtaceae	Leaf	For cold	Tisane
3275	Eucalyptus globulus Labill.	Myrtaceae	Inflorescence	For cold	Tisane
3276	Eucalyptus globulus Labill.	Myrtaceae	Inflorescence	For cold	Tisane
3277	Eucalyptus globulus Labill.	Myrtaceae	Inflorescence	For cold	Tisane
1867	Eucalyptus globulus Labill.	Myrtaceae	Flowering aerial part	For cold	Tisane
370	Eucalyptus globulus Labill.	Myrtaceae	Leaf	For flu	Aerosol
2670	Eucalyptus globulus Labill.	Myrtaceae	Leaf	For flu	Aerosol
2993	Eucalyptus globulus Labill.	Myrtaceae	Leaf	For flu	Aerosol
2994	Eucalyptus globulus Labill.	Myrtaceae	Leaf	For flu	Aerosol
2995	Eucalyptus globulus Labill.	Myrtaceae	Leaf	For flu	Aerosol
2375	Eucalyptus globulus Labill.	Myrtaceae	Leaf	For flu	Tisane
3203	Eucalyptus globulus Labill.	Myrtaceae	Leaf	For flu	Tisane
2738	Eucalyptus globulus Labill.	Myrtaceae	Leaf	For flu	Tisane
8	Eucalyptus globulus Labill.	Myrtaceae	Aerial part	For flu	Aerosol
630	Eucalyptus globulus Labill.	Myrtaceae	Leaf	Internal antiseptic	Not reported
485	Eupatorium cannabinum L. subsp. cannabinum	Asteraceae	Whole plant	Antipneumonic	Tisane
486	Eupatorium cannabinum L. subsp. cannabinum	Asteraceae	Whole plant	Antipneumonic	Tisane
487	Eupatorium cannabinum L. subsp. cannabinum	Asteraceae	Whole plant	Antipneumonic	Tisane
488	Eupatorium cannabinum L. subsp. cannabinum	Asteraceae	Whole plant	Antipneumonic	Tisane
2875	Euphorbia characias L. subsp. characias	Euphorbiaceae	Latex	Antifungal	Direct use
2876	Euphorbia characias L. subsp. characias	Euphorbiaceae	Latex	Antifungal	Direct use
1364	Euphorbia cyparissias L.	Euphorbiaceae	Latex	Antifungal	Direct use
2521	Fagus sylvatica L.	Fagaceae	Bark	Antihelminthic	Direct use
3302	Ficus carica L.	Moraceae	Fruit	For cold	Tisane
3188	Ficus carica L.	Moraceae	Inflorescence	Internal antiseptic	Tisane
3188	Ficus carica L.	Moraceae	Inflorescence	Internal antiseptic	Gargle
3188	Ficus carica L.	Moraceae	Inflorescence	Internal antiseptic	Medicinal wine
3196	Ficus carica L.	Moraceae	Inflorescence	Internal antiseptic	Medicinal wine
2654	Filipendula ulmaria (L.) Maxim.	Rosaceae	Floral summit	Antipyretic	Tisane
30	Foeniculum vulgare Mill.	Apiaceae	Leaf	Antihelminthic	Tisane
3203	Foeniculum vulgare Mill.	Apiaceae	Aerial part	Antihelminthic	Tisane
3065	Foeniculum vulgare Mill.	Apiaceae	Aerial part	Antihelminthic	Tisane
3066	Foeniculum vulgare Mill.	Apiaceae	Aerial part	Antihelminthic	Tisane
3067	Foeniculum vulgare Mill.	Apiaceae	Aerial part	Antihelminthic	Tisane
3068	Foeniculum vulgare Mill.	Apiaceae	Aerial part	Antihelminthic	Tisane
3069	Foeniculum vulgare Mill.	Apiaceae	Aerial part	Antihelminthic	Tisane
3070	Foeniculum vulgare Mill.	Apiaceae	Aerial part	Antihelminthic	Tisane
3071	Foeniculum vulgare Mill.	Apiaceae	Aerial part	Antihelminthic	Tisane
3072	Foeniculum vulgare Mill.	Apiaceae	Aerial part	Antihelminthic	Tisane
3073	Foeniculum vulgare Mill.	Apiaceae	Aerial part	Antihelminthic	Tisane
3074	Foeniculum vulgare Mill.	Apiaceae	Aerial part	Antihelminthic	Tisane
3075	Foeniculum vulgare Mill.	Apiaceae	Aerial part	Antihelminthic	Tisane
3076	Foeniculum vulgare Mill.	Apiaceae	Aerial part	Antihelminthic	Tisane
3077	Foeniculum vulgare Mill.	Apiaceae	Aerial part	Antihelminthic	Tisane
3078	Foeniculum vulgare Mill.	Apiaceae	Aerial part	Antihelminthic	Tisane
30	Foeniculum vulgare Mill.	Apiaceae	Stem	Antihelminthic	Tisane
698	Foeniculum vulgare Mill.	Apiaceae	Aerial part	For lice infestations	Bath
3254	Foeniculum vulgare Mill.	Apiaceae	Aerial part	For whitlow	Not reported
3255	Foeniculum vulgare Mill.	Apiaceae	Aerial part	For whitlow	Not reported
13	Foeniculum vulgare Mill.	Apiaceae	Fruit	Internal antiseptic	Tisane
13	Foeniculum vulgare Mill.	Apiaceae	Fruit	Internal antiseptic	Tisane
17	Foeniculum vulgare Mill.	Apiaceae	Fruit	Internal antiseptic	Tisane
2520	Foeniculum vulgare Mill.	Apiaceae	Fruit	Internal antiseptic	Tisane
25	Foeniculum vulgare Mill.	Apiaceae	Not reported	Internal antiseptic	Tisane
1649	Foeniculum vulgare Mill.	Apiaceae	Stem	Internal antiseptic	Tisane
1649	Fraxinus angustifolia Vahl	Oleaceae	Leaf	Antipyretic	Tisane
2787	Fraxinus angustifolia Vahl	Oleaceae	Leaf	For brucellosis	Tisane
2788	Fraxinus angustifolia Vahl	Oleaceae	Leaf	For brucellosis	Tisane
245	Fraxinus excelsior L.	Oleaceae	Fruit	Antipneumonic	Tisane
246	Fraxinus excelsior L.	Oleaceae	Fruit	Antipneumonic	Tisane
247	Fraxinus excelsior L.	Oleaceae	Fruit	Antipneumonic	Tisane
203	Fraxinus excelsior L.	Oleaceae	Bark	Antipyretic	Tisane
204	Fraxinus excelsior L.	Oleaceae	Bark	Antipyretic	Tisane
203	Fraxinus excelsior L.	Oleaceae	Leaf	Antipyretic	Tisane
204	Fraxinus excelsior L.	Oleaceae	Leaf	Antipyretic	Tisane
140	Fraxinus excelsior L.	Oleaceae	Not reported	For brucellosis	Tisane
3197	Fumana ericoides (Cav.) Gandg.	Cistaceae	Aerial part	For flu	Tisane
163	Fumaria officinalis L.	Papaveraceae	Flowering aerial part	Antipyretic	Tisane
164	Fumaria officinalis L.	Papaveraceae	Flowering aerial part	Antipyretic	Tisane
165	Fumaria officinalis L.	Papaveraceae	Flowering aerial part	Antipyretic	Tisane
171	Genista balansae (Boiss.) Rouy subsp. europaea (G.López et Ch.E.Jarvis) O.Bolòs et J.Vigo	Fabaceae	Not reported	For meningitis	Not reported
172	Genista balansae (Boiss.) Rouy subsp. europaea (G.López et Ch.E.Jarvis) O.Bolòs et J.Vigo	Fabaceae	Not reported	For meningitis	Not reported
3186	Genista cinerea (Vill.) DC. in Lam. et DC.	Fabaceae	Aerial part	For scabies	Bath
212	Genista scorpius (L.) DC. in Lam. et DC. subsp. scorpius	Fabaceae	Flower	Antipneumonic	Tisane
213	Genista scorpius (L.) DC. in Lam. et DC. subsp. scorpius	Fabaceae	Flower	Antipneumonic	Tisane
1358	Genista scorpius (L.) DC. in Lam. et DC. subsp. scorpius	Fabaceae	Flower	Antipyretic	Tisane
515	Genista scorpius (L.) DC. in Lam. et DC. subsp. scorpius	Fabaceae	Flower	Antipyretic	Tisane
516	Genista scorpius (L.) DC. in Lam. et DC. subsp. scorpius	Fabaceae	Flower	Antipyretic	Tisane
518	Genista scorpius (L.) DC. in Lam. et DC. subsp. scorpius	Fabaceae	Aerial part	Antipyretic	Tisane
519	Genista scorpius (L.) DC. in Lam. et DC. subsp. scorpius	Fabaceae	Aerial part	Antipyretic	Tisane
520	Genista scorpius (L.) DC. in Lam. et DC. subsp. scorpius	Fabaceae	Aerial part	Antipyretic	Tisane
521	Genista scorpius (L.) DC. in Lam. et DC. subsp. scorpius	Fabaceae	Aerial part	Antipyretic	Tisane
1324	Genista scorpius (L.) DC. in Lam. et DC. subsp. scorpius	Fabaceae	Aerial part	Antipyretic	Tisane
3261	Genista scorpius (L.) DC. in Lam. et DC. subsp. scorpius	Fabaceae	Inflorescence	For cold	Tisane
3262	Genista scorpius (L.) DC. in Lam. et DC. subsp. scorpius	Fabaceae	Inflorescence	For cold	Tisane
209	Gentiana burseri Lap. Subsp. burseri	Gentianaceae	Root	Antihelminthic	Aerosol
144	Gentiana burseri Lap. Subsp. burseri	Gentianaceae	Root	Antihelminthic	Enema
145	Gentiana burseri Lap. Subsp. burseri	Gentianaceae	Root	Antihelminthic	Enema
209	Gentiana burseri Lap. Subsp. burseri	Gentianaceae	Root	Antihelminthic	Lotion
109	Gentiana burseri Lap. Subsp. burseri	Gentianaceae	Root	Antihelminthic	Direct use
110	Gentiana burseri Lap. Subsp. burseri	Gentianaceae	Root	Antihelminthic	Direct use
111	Gentiana burseri Lap. Subsp. burseri	Gentianaceae	Root	Antihelminthic	Direct use
112	Gentiana burseri Lap. Subsp. burseri	Gentianaceae	Root	Antihelminthic	Direct use
113	Gentiana burseri Lap. Subsp. burseri	Gentianaceae	Root	Antihelminthic	Direct use
114	Gentiana burseri Lap. Subsp. burseri	Gentianaceae	Root	Antihelminthic	Direct use
180	Gentiana burseri Lap. Subsp. burseri	Gentianaceae	Root	Antihelminthic	Direct use
181	Gentiana burseri Lap. Subsp. burseri	Gentianaceae	Root	Antihelminthic	Direct use
243	Gentiana burseri Lap. Subsp. burseri	Gentianaceae	Root	Antihelminthic	Direct use
244	Gentiana burseri Lap. Subsp. burseri	Gentianaceae	Root	Antihelminthic	Direct use
134	Gentiana burseri Lap. Subsp. burseri	Gentianaceae	Root	Antihelminthic	Tisane
135	Gentiana burseri Lap. Subsp. burseri	Gentianaceae	Root	Antihelminthic	Tisane
144	Gentiana burseri Lap. Subsp. burseri	Gentianaceae	Root	Antihelminthic	Tisane
145	Gentiana burseri Lap. Subsp. burseri	Gentianaceae	Root	Antihelminthic	Tisane
41	Gentiana burseri Lap. Subsp. burseri	Gentianaceae	Root	Antihelminthic	Tisane
50	Gentiana burseri Lap. Subsp. burseri	Gentianaceae	Root	Antihelminthic	Tisane
57	Gentiana burseri Lap. Subsp. burseri	Gentianaceae	Root	Antihelminthic	Tisane
57	Gentiana burseri Lap. Subsp. burseri	Gentianaceae	Root	Antihelminthic	Tisane
82	Gentiana burseri Lap. Subsp. burseri	Gentianaceae	Root	Antihelminthic	Tisane
83	Gentiana burseri Lap. Subsp. burseri	Gentianaceae	Root	Antihelminthic	Tisane
135	Gentiana burseri Lap. Subsp. burseri	Gentianaceae	Root	Antihelminthic	Tisane
162	Gentiana burseri Lap. Subsp. burseri	Gentianaceae	Root	Antihelminthic	Tisane
177	Gentiana burseri Lap. Subsp. burseri	Gentianaceae	Root	Antihelminthic	Tisane
178	Gentiana burseri Lap. Subsp. burseri	Gentianaceae	Root	Antihelminthic	Tisane
185	Gentiana burseri Lap. Subsp. burseri	Gentianaceae	Root	Antihelminthic	Tisane
186	Gentiana burseri Lap. Subsp. burseri	Gentianaceae	Root	Antihelminthic	Tisane
222	Gentiana burseri Lap. Subsp. burseri	Gentianaceae	Root	Antihelminthic	Tisane
243	Gentiana burseri Lap. Subsp. burseri	Gentianaceae	Root	Antihelminthic	Tisane
244	Gentiana burseri Lap. Subsp. burseri	Gentianaceae	Root	Antihelminthic	Tisane
276	Gentiana burseri Lap. Subsp. burseri	Gentianaceae	Root	Antihelminthic	Tisane
55	Gentiana burseri Lap. Subsp. burseri	Gentianaceae	Root	Antihelminthic	Medicinal wine
56	Gentiana burseri Lap. Subsp. burseri	Gentianaceae	Root	Antihelminthic	Medicinal wine
57	Gentiana burseri Lap. Subsp. burseri	Gentianaceae	Root	Antihelminthic	Medicinal wine
82	Gentiana burseri Lap. Subsp. burseri	Gentianaceae	Root	Antihelminthic	Medicinal wine
83	Gentiana burseri Lap. Subsp. burseri	Gentianaceae	Root	Antihelminthic	Medicinal wine
177	Gentiana burseri Lap. Subsp. burseri	Gentianaceae	Root	Antihelminthic	Medicinal wine
178	Gentiana burseri Lap. Subsp. burseri	Gentianaceae	Root	Antihelminthic	Medicinal wine
196	Gentiana burseri Lap. Subsp. burseri	Gentianaceae	Root	Antihelminthic	Medicinal wine
219	Gentiana burseri Lap. Subsp. burseri	Gentianaceae	Root	Antihelminthic	Medicinal wine
220	Gentiana burseri Lap. Subsp. burseri	Gentianaceae	Root	Antihelminthic	Medicinal wine
234	Gentiana burseri Lap. Subsp. burseri	Gentianaceae	Root	Antipyretic	Tisane
235	Gentiana burseri Lap. Subsp. burseri	Gentianaceae	Root	Antipyretic	Tisane
257	Gentiana burseri Lap. Subsp. burseri	Gentianaceae	Root	Internal antiseptic	Lotion
258	Gentiana burseri Lap. Subsp. burseri	Gentianaceae	Root	Internal antiseptic	Lotion
259	Gentiana burseri Lap. Subsp. burseri	Gentianaceae	Root	Internal antiseptic	Lotion
126	Gentiana burseri Lap. Subsp. burseri	Gentianaceae	Root	Internal antiseptic	Tisane
209	Gentiana lutea L.	Gentianaceae	Root	Antihelminthic	Aerosol
144	Gentiana lutea L.	Gentianaceae	Root	Antihelminthic	Enema
145	Gentiana lutea L.	Gentianaceae	Root	Antihelminthic	Enema
209	Gentiana lutea L.	Gentianaceae	Root	Antihelminthic	Lotion
109	Gentiana lutea L.	Gentianaceae	Root	Antihelminthic	Direct use
110	Gentiana lutea L.	Gentianaceae	Root	Antihelminthic	Direct use
111	Gentiana lutea L.	Gentianaceae	Root	Antihelminthic	Direct use
112	Gentiana lutea L.	Gentianaceae	Root	Antihelminthic	Direct use
113	Gentiana lutea L.	Gentianaceae	Root	Antihelminthic	Direct use
114	Gentiana lutea L.	Gentianaceae	Root	Antihelminthic	Direct use
180	Gentiana lutea L.	Gentianaceae	Root	Antihelminthic	Direct use
181	Gentiana lutea L.	Gentianaceae	Root	Antihelminthic	Direct use
41	Gentiana lutea L.	Gentianaceae	Root	Antihelminthic	Tisane
50	Gentiana lutea L.	Gentianaceae	Root	Antihelminthic	Tisane
134	Gentiana lutea L.	Gentianaceae	Root	Antihelminthic	Tisane
135	Gentiana lutea L.	Gentianaceae	Root	Antihelminthic	Tisane
144	Gentiana lutea L.	Gentianaceae	Root	Antihelminthic	Tisane
145	Gentiana lutea L.	Gentianaceae	Root	Antihelminthic	Tisane
162	Gentiana lutea L.	Gentianaceae	Root	Antihelminthic	Tisane
177	Gentiana lutea L.	Gentianaceae	Root	Antihelminthic	Tisane
178	Gentiana lutea L.	Gentianaceae	Root	Antihelminthic	Tisane
243	Gentiana lutea L.	Gentianaceae	Root	Antihelminthic	Tisane
244	Gentiana lutea L.	Gentianaceae	Root	Antihelminthic	Tisane
2738	Gentiana lutea L.	Gentianaceae	Root	Antihelminthic	Tisane
2744	Gentiana lutea L.	Gentianaceae	Root	Antihelminthic	Tisane
2745	Gentiana lutea L.	Gentianaceae	Root	Antihelminthic	Tisane
2773	Gentiana lutea L.	Gentianaceae	Root	Antihelminthic	Tisane
57	Gentiana lutea L.	Gentianaceae	Root	Antihelminthic	Tisane
57	Gentiana lutea L.	Gentianaceae	Root	Antihelminthic	Tisane
82	Gentiana lutea L.	Gentianaceae	Root	Antihelminthic	Tisane
83	Gentiana lutea L.	Gentianaceae	Root	Antihelminthic	Tisane
135	Gentiana lutea L.	Gentianaceae	Root	Antihelminthic	Tisane
185	Gentiana lutea L.	Gentianaceae	Root	Antihelminthic	Tisane
186	Gentiana lutea L.	Gentianaceae	Root	Antihelminthic	Tisane
222	Gentiana lutea L.	Gentianaceae	Root	Antihelminthic	Tisane
276	Gentiana lutea L.	Gentianaceae	Root	Antihelminthic	Tisane
2785	Gentiana lutea L.	Gentianaceae	Root	Antihelminthic	Tisane
2786	Gentiana lutea L.	Gentianaceae	Root	Antihelminthic	Tisane
55	Gentiana lutea L.	Gentianaceae	Root	Antihelminthic	Medicinal wine
56	Gentiana lutea L.	Gentianaceae	Root	Antihelminthic	Medicinal wine
57	Gentiana lutea L.	Gentianaceae	Root	Antihelminthic	Medicinal wine
82	Gentiana lutea L.	Gentianaceae	Root	Antihelminthic	Medicinal wine
83	Gentiana lutea L.	Gentianaceae	Root	Antihelminthic	Medicinal wine
177	Gentiana lutea L.	Gentianaceae	Root	Antihelminthic	Medicinal wine
178	Gentiana lutea L.	Gentianaceae	Root	Antihelminthic	Medicinal wine
196	Gentiana lutea L.	Gentianaceae	Root	Antihelminthic	Medicinal wine
219	Gentiana lutea L.	Gentianaceae	Root	Antihelminthic	Medicinal wine
220	Gentiana lutea L.	Gentianaceae	Root	Antihelminthic	Medicinal wine
234	Gentiana lutea L.	Gentianaceae	Root	Antipyretic	Tisane
235	Gentiana lutea L.	Gentianaceae	Root	Antipyretic	Tisane
257	Gentiana lutea L.	Gentianaceae	Root	Internal antiseptic	Lotion
258	Gentiana lutea L.	Gentianaceae	Root	Internal antiseptic	Lotion
259	Gentiana lutea L.	Gentianaceae	Root	Internal antiseptic	Lotion
126	Gentiana lutea L.	Gentianaceae	Root	Internal antiseptic	Tisane
1429	Gentiana lutea L.	Gentianaceae	Rhizome	Internal antiseptic	Macerated in water
1335	Geranium robertianum L.	Geraniaceae	Aerial part	Antiherpetic	Embrocation
1325	Geranium robertianum L.	Geraniaceae	Aerial part	Antipneumonic	Poultice
1326	Geranium robertianum L.	Geraniaceae	Aerial part	Antipneumonic	Poultice
1605	Globularia alypum L.	Plantaginaceae	Not reported	For cold	Not reported
1606	Globularia alypum L.	Plantaginaceae	Not reported	For cold	Not reported
1607	Globularia alypum L.	Plantaginaceae	Not reported	For cold	Not reported
1608	Globularia alypum L.	Plantaginaceae	Not reported	For cold	Not reported
1609	Globularia alypum L.	Plantaginaceae	Not reported	For cold	Not reported
1649	Glycyrrhiza glabra L.	Fabaceae	Rhizome	Antibacterial	Tisane
2427	Glycyrrhiza glabra L.	Fabaceae	Root	Antihelminthic	Macerated in water
2427	Glycyrrhiza glabra L.	Fabaceae	Root	Antihelminthic	Direct use
1880	Glycyrrhiza glabra L.	Fabaceae	Root	For cold	Tisane
3046	Glycyrrhiza glabra L.	Fabaceae	Root	Internal antiseptic	Tisane
3047	Glycyrrhiza glabra L.	Fabaceae	Root	Internal antiseptic	Tisane
3048	Glycyrrhiza glabra L.	Fabaceae	Root	Internal antiseptic	Tisane
2988	Glycyrrhiza glabra L.	Fabaceae	Root	Internal antiseptic	Tisane
305	Hedera helix L.	Araliaceae	Leaf	Antihelminthic	Not reported
608	Hedera helix L.	Araliaceae	Leaf	Antihelminthic	Not reported
343	Hedera helix L.	Araliaceae	Leaf	Antihelminthic	Powder
364	Hedera helix L.	Araliaceae	Leaf	Antihelminthic	Powder
633	Hedera helix L.	Araliaceae	Leaf	Antihelminthic	Powder
649	Hedera helix L.	Araliaceae	Leaf	Antihelminthic	Powder
428	Hedera helix L.	Araliaceae	Leaf	Antihelminthic	Tisane
653	Hedera helix L.	Araliaceae	Leaf	Antihelminthic	Tisane
387	Hedera helix L.	Araliaceae	Leaf	Antihelminthic	Troquisc
594	Hedera helix L.	Araliaceae	Leaf	Antihelminthic	Troquisc
595	Hedera helix L.	Araliaceae	Leaf	Antihelminthic	Troquisc
3186	Hedera helix L.	Araliaceae	Leaf	Antipneumonic	Macerated in water
111	Hedera helix L.	Araliaceae	Leaf	Antipneumonic	Tisane
112	Hedera helix L.	Araliaceae	Leaf	Antipneumonic	Tisane
1416	Hedera helix L.	Araliaceae	Leaf	Antipneumonic	Tisane
3210	Hedera helix L.	Araliaceae	Leaf	Antipyretic	Emulsion
288	Hedera helix L.	Araliaceae	Leaf	Antipyretic	Tisane
289	Hedera helix L.	Araliaceae	Leaf	Antipyretic	Tisane
xx	Helichrysum stoechas (L.) Moench	Asteraceae	Inflorescence	Antibacterial	Bath
3168	Helichrysum stoechas (L.) Moench	Asteraceae	Inflorescence	Antipyretic	Tisane
2787	Helleborus foetidus L.	Ranunculaceae	Fruit	Antifungal	Poultice
2788	Helleborus foetidus L.	Ranunculaceae	Fruit	Antifungal	Poultice
248	Helleborus foetidus L.	Ranunculaceae	Aerial part	Antipneumonic	Direct use
249	Helleborus foetidus L.	Ranunculaceae	Aerial part	Antipneumonic	Direct use
2789	Helleborus foetidus L.	Ranunculaceae	Aerial part	Antipyretic	Direct use
169	Helleborus foetidus L.	Ranunculaceae	Young aerial part	Antipyretic	Poultice
282	Helleborus foetidus L.	Ranunculaceae	Young aerial part	Antipyretic	Poultice
283	Helleborus foetidus L.	Ranunculaceae	Young aerial part	Antipyretic	Poultice
2814	Helleborus foetidus L.	Ranunculaceae	Whole plant	Antipyretic	Direct use
2815	Helleborus foetidus L.	Ranunculaceae	Whole plant	Antipyretic	Direct use
127	Helleborus foetidus L.	Ranunculaceae	Aerial part	Antityphoid	Poultice
2796	Helleborus foetidus L.	Ranunculaceae	Fruit	For scabies	Ointment
2797	Helleborus foetidus L.	Ranunculaceae	Fruit	For scabies	Ointment
1478	Herniaria glabra L.	Caryophyllaceae	Aerial part	Antipyretic	Tisane
43	Herniaria hirsuta L.	Caryophyllaceae	Aerial part	Internal antiseptic	Tisane
51	Herniaria hirsuta L.	Caryophyllaceae	Aerial part	Internal antiseptic	Tisane
2820	Hieracium pilosella L.	Asteraceae	Leaf	Antifungal	Bath
2821	Hieracium pilosella L.	Asteraceae	Leaf	Antifungal	Bath
2789	Hieracium pilosella L.	Asteraceae	Aerial part	Antifungal	Bath
505	Hieracium pilosella L.	Asteraceae	Leaf	For candidiasis	Tisane
506	Hieracium pilosella L.	Asteraceae	Leaf	For candidiasis	Tisane
518	Hieracium pilosella L.	Asteraceae	Leaf	For candidiasis	Tisane
519	Hieracium pilosella L.	Asteraceae	Leaf	For candidiasis	Tisane
520	Hieracium pilosella L.	Asteraceae	Leaf	For candidiasis	Tisane
521	Hieracium pilosella L.	Asteraceae	Leaf	For candidiasis	Tisane
529	Hieracium pilosella L.	Asteraceae	Leaf	For measles	Not reported
530	Hieracium pilosella L.	Asteraceae	Leaf	For measles	Not reported
531	Hieracium pilosella L.	Asteraceae	Leaf	For measles	Not reported
1876	Hieracium pilosella L.	Asteraceae	Aerial part	For measles	Tisane
3203	Hordeum vulgare L.	Poaceae	Seed	For flu	Tisane
1649	Hordeum vulgare L.	Poaceae	Whole plant	Internal antiseptic	Tisane
1650	Hordeum vulgare L.	Poaceae	Whole plant	Internal antiseptic	Tisane
596	Hyoscyamus albus L.	Solanaceae	Not reported	Antihelminthic	Poultice
361	Hypericum perforatum L.	Hypericaceae	Not reported	Antiherpetic	Not reported
751	Hypericum perforatum L.	Hypericaceae	Flowering aerial part	Antipneumonic	Liniment
231	Hypericum perforatum L.	Hypericaceae	Inflorescence	For flu	Tisane
173	Hypericum perforatum L.	Hypericaceae	Flowering aerial part	Internal antiseptic	Tisane
1385	Hyssopus officinalis L.	Lamiaceae	Floral summit	Antihelminthic	Tisane
1386	Hyssopus officinalis L.	Lamiaceae	Floral summit	Antihelminthic	Tisane
177	Hyssopus officinalis L.	Lamiaceae	Flowering aerial part	Antipyretic	Tisane
178	Hyssopus officinalis L.	Lamiaceae	Flowering aerial part	Antipyretic	Tisane
1883	Hyssopus officinalis L.	Lamiaceae	Flowering aerial part	For cold	Cream
564	Hyssopus officinalis L.	Lamiaceae	Flowering aerial part	For flu	Alcoholic tincture
515	Hyssopus officinalis L.	Lamiaceae	Flowering aerial part	For flu	Tisane
516	Hyssopus officinalis L.	Lamiaceae	Flowering aerial part	For flu	Tisane
279	Hyssopus officinalis L.	Lamiaceae	Aerial part	Internal antiseptic	Tisane
257	Hyssopus officinalis L.	Lamiaceae	Flowering aerial part	Internal antiseptic	Tisane
258	Hyssopus officinalis L.	Lamiaceae	Flowering aerial part	Internal antiseptic	Tisane
259	Hyssopus officinalis L.	Lamiaceae	Flowering aerial part	Internal antiseptic	Tisane
1649	Ilex aquifolium L.	Aquifoliaceae	Leaf	Antipyretic	Tisane
3297	Inula montana L.	Asteraceae	Inflorescence	For cold	Tisane
3222	Inula viscosa (L.) Ait.	Asteraceae	Stem	Antihelminthic	Direct use
2748	Inula viscosa (L.) Ait.	Asteraceae	Inflorescence	Antipneumonic	Poultice
1622	Jasonia saxatilis (Lam.) Guss.	Asteraceae	Flowering aerial part	Antipyretic	Tisane
1606	Jasonia saxatilis (Lam.) Guss.	Asteraceae	Aerial part	For cold	Tisane
1909	Jasonia saxatilis (Lam.) Guss.	Asteraceae	Aerial part	For cold	Tisane
1911	Jasonia saxatilis (Lam.) Guss.	Asteraceae	Aerial part	For cold	Tisane
3252	Jasonia saxatilis (Lam.) Guss.	Asteraceae	Flowering aerial part	For cold	Tisane
3253	Jasonia saxatilis (Lam.) Guss.	Asteraceae	Flowering aerial part	For cold	Tisane
3256	Jasonia saxatilis (Lam.) Guss.	Asteraceae	Flowering aerial part	For cold	Tisane
3260	Jasonia saxatilis (Lam.) Guss.	Asteraceae	Flowering aerial part	For cold	Tisane
3261	Jasonia saxatilis (Lam.) Guss.	Asteraceae	Flowering aerial part	For cold	Tisane
3262	Jasonia saxatilis (Lam.) Guss.	Asteraceae	Flowering aerial part	For cold	Tisane
3274	Jasonia saxatilis (Lam.) Guss.	Asteraceae	Flowering aerial part	For cold	Tisane
3290	Jasonia saxatilis (Lam.) Guss.	Asteraceae	Flowering aerial part	For cold	Tisane
3291	Jasonia saxatilis (Lam.) Guss.	Asteraceae	Flowering aerial part	For cold	Tisane
3297	Jasonia saxatilis (Lam.) Guss.	Asteraceae	Flowering aerial part	For cold	Tisane
3298	Jasonia saxatilis (Lam.) Guss.	Asteraceae	Flowering aerial part	For cold	Tisane
3302	Jasonia saxatilis (Lam.) Guss.	Asteraceae	Flowering aerial part	For cold	Tisane
3304	Jasonia saxatilis (Lam.) Guss.	Asteraceae	Flowering aerial part	For cold	Tisane
3311	Jasonia saxatilis (Lam.) Guss.	Asteraceae	Flowering aerial part	For cold	Tisane
1610	Jasonia saxatilis (Lam.) Guss.	Asteraceae	Whole plant	For cold	Tisane
1616	Jasonia saxatilis (Lam.) Guss.	Asteraceae	Whole plant	For cold	Tisane
1617	Jasonia saxatilis (Lam.) Guss.	Asteraceae	Whole plant	For cold	Tisane
275	Jasonia saxatilis (Lam.) Guss.	Asteraceae	Aerial part	For flu	Tisane
1529	Jasonia saxatilis (Lam.) Guss.	Asteraceae	Floral summit	For flu	Tisane
1649	Juglans regia L.	Juglandaceae	Fruit	Antifungal	Tisane
2888	Juglans regia L.	Juglandaceae	Leaf	Antifungal	Bath
2889	Juglans regia L.	Juglandaceae	Leaf	Antifungal	Bath
2890	Juglans regia L.	Juglandaceae	Leaf	Antifungal	Bath
2891	Juglans regia L.	Juglandaceae	Leaf	Antifungal	Bath
3238	Juglans regia L.	Juglandaceae	Bark	Antihelminthic	Tisane
3238	Juglans regia L.	Juglandaceae	Fruit	Antihelminthic	Tisane
3238	Juglans regia L.	Juglandaceae	Leaf	Antihelminthic	Tisane
343	Juglans regia L.	Juglandaceae	Leaf	Antiherpetic	Bath
564	Juglans regia L.	Juglandaceae	Leaf	Antiherpetic	Bath
3207	Juglans regia L.	Juglandaceae	Leaf	Antiherpetic	Poultice
3210	Juglans regia L.	Juglandaceae	Leaf	Antiherpetic	Poultice
564	Juglans regia L.	Juglandaceae	Leaf	Antiherpetic	Lotion
2944	Juglans regia L.	Juglandaceae	Leaf	Antipyretic	Tisane
1883	Juglans regia L.	Juglandaceae	Leaf	For cold	Aerosol
1213	Juglans regia L.	Juglandaceae	Leaf	Internal antiseptic	Tisane
1214	Juglans regia L.	Juglandaceae	Leaf	Internal antiseptic	Tisane
2869	Juniperus communis L.	Cupressaceae	Aerial part	Antidiphteric	Direct use
1313	Juniperus communis L.	Cupressaceae	Not reported	Antifungal	Direct use
1339	Juniperus communis L.	Cupressaceae	Aerial part	Antifungal	Direct use
1340	Juniperus communis L.	Cupressaceae	Aerial part	Antifungal	Direct use
559	Juniperus communis L.	Cupressaceae	Fructification	Antihelminthic	Macerated in oil
568	Juniperus communis L.	Cupressaceae	Fructification	Antihelminthic	Macerated in oil
1296	Juniperus communis L.	Cupressaceae	Fructification	Antihelminthic	Tisane
2805	Juniperus communis L.	Cupressaceae	Fruit	Antihelminthic	Direct use
2807	Juniperus communis L.	Cupressaceae	Fruit	Antihelminthic	Direct use
2744	Juniperus communis L.	Cupressaceae	Not reported	Antihelminthic	Direct use
32	Juniperus communis L.	Cupressaceae	Seed oil	Antihelminthic	Poultice
2773	Juniperus communis L.	Cupressaceae	Aerial part	Antihelminthic	Direct use
2791	Juniperus communis L.	Cupressaceae	Aerial part	Antihelminthic	Direct use
2859	Juniperus communis L.	Cupressaceae	Aerial part	Antihelminthic	Direct use
2860	Juniperus communis L.	Cupressaceae	Aerial part	Antihelminthic	Direct use
82	Juniperus communis L.	Cupressaceae	Stem	Antihelminthic	Embrocation
83	Juniperus communis L.	Cupressaceae	Stem	Antihelminthic	Embrocation
273	Juniperus communis L.	Cupressaceae	Stem	Antihelminthic	Emulsion
274	Juniperus communis L.	Cupressaceae	Stem	Antihelminthic	Emulsion
55	Juniperus communis L.	Cupressaceae	Stem	Antihelminthic	Emulsion
56	Juniperus communis L.	Cupressaceae	Stem	Antihelminthic	Emulsion
153	Juniperus communis L.	Cupressaceae	Stem	Antihelminthic	Emulsion
168	Juniperus communis L.	Cupressaceae	Stem	Antihelminthic	Emulsion
210	Juniperus communis L.	Cupressaceae	Stem	Antihelminthic	Emulsion
211	Juniperus communis L.	Cupressaceae	Stem	Antihelminthic	Emulsion
242	Juniperus communis L.	Cupressaceae	Stem	Antihelminthic	Emulsion
155	Juniperus communis L.	Cupressaceae	Stem	Antihelminthic	Medicinal wine
2744	Juniperus communis L.	Cupressaceae	Aerial part	Antipneumonic	Direct use
2745	Juniperus communis L.	Cupressaceae	Aerial part	Antipneumonic	Direct use
2744	Juniperus communis L.	Cupressaceae	Aerial part	Antityphoid	Direct use
2745	Juniperus communis L.	Cupressaceae	Aerial part	Antityphoid	Direct use
1405	Juniperus communis L.	Cupressaceae	Fruit	For brucellosis	Tisane
2616	Juniperus communis L.	Cupressaceae	Fruit	For flu	Fumigation
2617	Juniperus communis L.	Cupressaceae	Fruit	For flu	Fumigation
3034	Juniperus communis L.	Cupressaceae	Leaf	For flu	Tisane
1482	Juniperus communis L.	Cupressaceae	Leaf	For plague	Fumigation
2343	Juniperus communis L.	Cupressaceae	Strobile	Internal antiseptic	Not reported
2375	Juniperus communis L.	Cupressaceae	Strobile	Internal antiseptic	Liquid extract
65	Juniperus communis L.	Cupressaceae	Fruit	Internal antiseptic	Tisane
66	Juniperus communis L.	Cupressaceae	Fruit	Internal antiseptic	Tisane
748	Juniperus communis L.	Cupressaceae	Not reported	Internal antiseptic	Not reported
749	Juniperus communis L.	Cupressaceae	Not reported	Internal antiseptic	Not reported
90	Juniperus oxycedrus L.	Cupressaceae	Fruit	Antifungal	Lotion
91	Juniperus oxycedrus L.	Cupressaceae	Fruit	Antifungal	Lotion
92	Juniperus oxycedrus L.	Cupressaceae	Fruit	Antifungal	Lotion
3275	Juniperus oxycedrus L.	Cupressaceae	Not reported	Antihelminthic	Greasy juice
3276	Juniperus oxycedrus L.	Cupressaceae	Not reported	Antihelminthic	Greasy juice
3277	Juniperus oxycedrus L.	Cupressaceae	Not reported	Antihelminthic	Greasy juice
57	Juniperus oxycedrus L.	Cupressaceae	Fructifying aerial part	Antihelminthic	Tisane
3278	Juniperus oxycedrus L.	Cupressaceae	Stem	Antipyretic	Medicinal bandage
3297	Juniperus oxycedrus L.	Cupressaceae	Strobile	For cold	Tisane
3254	Juniperus oxycedrus L.	Cupressaceae	Strobile	For scarlet fever	Tisane
3255	Juniperus oxycedrus L.	Cupressaceae	Strobile	For scarlet fever	Tisane
3178	Knautia arvensis (L.) Coult.	Caprifoliaceae	Inflorescence	For measles	Tisane
3178	Knautia arvensis (L.) Coult.	Caprifoliaceae	Inflorescence	For measles	Tisane
1388	Knautia arvensis (L.) Coult.	Caprifoliaceae	Aerial part	For measles	Tisane
1571	Knautia dipsacifolia Kreutzer	Caprifoliaceae	Aerial part	For flu	Poultice
2955	Knautia dipsacifolia Kreutzer	Caprifoliaceae	Leaf	For measles	Tisane
1388	Knautia dipsacifolia Kreutzer	Caprifoliaceae	Aerial part	For measles	Tisane
1649	Laurus nobilis L.	Lauraceae	Leaf	Antibacterial	Tisane
25	Laurus nobilis L.	Lauraceae	Fruit	Antihelminthic	Not reported
31	Laurus nobilis L.	Lauraceae	Fruit	Antihelminthic	Not reported
2856	Laurus nobilis L.	Lauraceae	Fruit	Antihelminthic	Direct use
1582	Laurus nobilis L.	Lauraceae	Leaf	For cold	Tisane
1583	Laurus nobilis L.	Lauraceae	Leaf	For cold	Tisane
1586	Laurus nobilis L.	Lauraceae	Leaf	For cold	Tisane
1587	Laurus nobilis L.	Lauraceae	Leaf	For cold	Tisane
1875	Laurus nobilis L.	Lauraceae	Fruit	For tonsillitis	Direct use
58	Lavandula angustifolia Mill. subsp. pyrenaica (DC.) Guinea	Lamiaceae	Inflorescence	Antihelminthic	Tisane
182	Lavandula angustifolia Mill. subsp. pyrenaica (DC.) Guinea	Lamiaceae	Floral summit	Antihelminthic	Tisane
183	Lavandula angustifolia Mill. subsp. pyrenaica (DC.) Guinea	Lamiaceae	Floral summit	Antihelminthic	Tisane
184	Lavandula angustifolia Mill. subsp. pyrenaica (DC.) Guinea	Lamiaceae	Floral summit	Antihelminthic	Tisane
1440	Lavandula angustifolia Mill. subsp. pyrenaica (DC.) Guinea	Lamiaceae	Aerial part	Antipneumonic	Tisane
65	Lavandula angustifolia Mill. subsp. pyrenaica (DC.) Guinea	Lamiaceae	Aerial part	Internal antiseptic	Aerosol
66	Lavandula angustifolia Mill. subsp. pyrenaica (DC.) Guinea	Lamiaceae	Aerial part	Internal antiseptic	Aerosol
74	Lavandula angustifolia Mill. subsp. pyrenaica (DC.) Guinea	Lamiaceae	Aerial part	Internal antiseptic	Aerosol
75	Lavandula angustifolia Mill. subsp. pyrenaica (DC.) Guinea	Lamiaceae	Aerial part	Internal antiseptic	Aerosol
76	Lavandula angustifolia Mill. subsp. pyrenaica (DC.) Guinea	Lamiaceae	Aerial part	Internal antiseptic	Aerosol
86	Lavandula angustifolia Mill. subsp. pyrenaica (DC.) Guinea	Lamiaceae	Aerial part	Internal antiseptic	Aerosol
87	Lavandula angustifolia Mill. subsp. pyrenaica (DC.) Guinea	Lamiaceae	Aerial part	Internal antiseptic	Aerosol
111	Lavandula angustifolia Mill. subsp. pyrenaica (DC.) Guinea	Lamiaceae	Aerial part	Internal antiseptic	Aerosol
112	Lavandula angustifolia Mill. subsp. pyrenaica (DC.) Guinea	Lamiaceae	Aerial part	Internal antiseptic	Aerosol
127	Lavandula angustifolia Mill. subsp. pyrenaica (DC.) Guinea	Lamiaceae	Aerial part	Internal antiseptic	Aerosol
193	Lavandula angustifolia Mill. subsp. pyrenaica (DC.) Guinea	Lamiaceae	Aerial part	Internal antiseptic	Aerosol
194	Lavandula angustifolia Mill. subsp. pyrenaica (DC.) Guinea	Lamiaceae	Aerial part	Internal antiseptic	Aerosol
203	Lavandula angustifolia Mill. subsp. pyrenaica (DC.) Guinea	Lamiaceae	Aerial part	Internal antiseptic	Aerosol
204	Lavandula angustifolia Mill. subsp. pyrenaica (DC.) Guinea	Lamiaceae	Aerial part	Internal antiseptic	Aerosol
216	Lavandula angustifolia Mill. subsp. pyrenaica (DC.) Guinea	Lamiaceae	Aerial part	Internal antiseptic	Aerosol
217	Lavandula angustifolia Mill. subsp. pyrenaica (DC.) Guinea	Lamiaceae	Aerial part	Internal antiseptic	Aerosol
293	Lavandula angustifolia Mill. subsp. pyrenaica (DC.) Guinea	Lamiaceae	Aerial part	Internal antiseptic	Aerosol
185	Lavandula angustifolia Mill. subsp. pyrenaica (DC.) Guinea	Lamiaceae	Floral summit	Internal antiseptic	Aerosol
186	Lavandula angustifolia Mill. subsp. pyrenaica (DC.) Guinea	Lamiaceae	Floral summit	Internal antiseptic	Aerosol
65	Lavandula angustifolia Mill. subsp. pyrenaica (DC.) Guinea	Lamiaceae	Floral summit	Internal antiseptic	Aerosol
66	Lavandula angustifolia Mill. subsp. pyrenaica (DC.) Guinea	Lamiaceae	Floral summit	Internal antiseptic	Aerosol
74	Lavandula angustifolia Mill. subsp. pyrenaica (DC.) Guinea	Lamiaceae	Floral summit	Internal antiseptic	Aerosol
75	Lavandula angustifolia Mill. subsp. pyrenaica (DC.) Guinea	Lamiaceae	Floral summit	Internal antiseptic	Aerosol
76	Lavandula angustifolia Mill. subsp. pyrenaica (DC.) Guinea	Lamiaceae	Floral summit	Internal antiseptic	Aerosol
86	Lavandula angustifolia Mill. subsp. pyrenaica (DC.) Guinea	Lamiaceae	Floral summit	Internal antiseptic	Aerosol
87	Lavandula angustifolia Mill. subsp. pyrenaica (DC.) Guinea	Lamiaceae	Floral summit	Internal antiseptic	Aerosol
127	Lavandula angustifolia Mill. subsp. pyrenaica (DC.) Guinea	Lamiaceae	Floral summit	Internal antiseptic	Aerosol
193	Lavandula angustifolia Mill. subsp. pyrenaica (DC.) Guinea	Lamiaceae	Floral summit	Internal antiseptic	Aerosol
194	Lavandula angustifolia Mill. subsp. pyrenaica (DC.) Guinea	Lamiaceae	Floral summit	Internal antiseptic	Aerosol
203	Lavandula angustifolia Mill. subsp. pyrenaica (DC.) Guinea	Lamiaceae	Floral summit	Internal antiseptic	Aerosol
204	Lavandula angustifolia Mill. subsp. pyrenaica (DC.) Guinea	Lamiaceae	Floral summit	Internal antiseptic	Aerosol
216	Lavandula angustifolia Mill. subsp. pyrenaica (DC.) Guinea	Lamiaceae	Floral summit	Internal antiseptic	Aerosol
217	Lavandula angustifolia Mill. subsp. pyrenaica (DC.) Guinea	Lamiaceae	Floral summit	Internal antiseptic	Aerosol
293	Lavandula angustifolia Mill. subsp. pyrenaica (DC.) Guinea	Lamiaceae	Floral summit	Internal antiseptic	Aerosol
2346	Lavandula latifolia Medic.	Lamiaceae	Flowering aerial part	Antifungal	Bath
2754	Lavandula latifolia Medic.	Lamiaceae	Floral summit	Antiparotitis	Fumigation
2755	Lavandula latifolia Medic.	Lamiaceae	Floral summit	Antiparotitis	Fumigation
2756	Lavandula latifolia Medic.	Lamiaceae	Floral summit	Antiparotitis	Fumigation
2757	Lavandula latifolia Medic.	Lamiaceae	Floral summit	Antiparotitis	Fumigation
9	Lavandula latifolia Medic.	Lamiaceae	Floral summit	Antipneumonic	Aerosol
3198	Lavandula latifolia Medic.	Lamiaceae	Floral summit	Antipyretic	Aerosol
3200	Lavandula latifolia Medic.	Lamiaceae	Floral summit	Antipyretic	Aerosol
3203	Lavandula latifolia Medic.	Lamiaceae	Floral summit	Antipyretic	Aerosol
80	Lavandula latifolia Medic.	Lamiaceae	Aerial part	Antityphoid	Aerosol
81	Lavandula latifolia Medic.	Lamiaceae	Aerial part	Antityphoid	Aerosol
3297	Lavandula latifolia Medic.	Lamiaceae	Inflorescence	For cold	Tisane
3297	Lavandula latifolia Medic.	Lamiaceae	Inflorescence	For cold	Tisane
1586	Lavandula latifolia Medic.	Lamiaceae	Flowering aerial part	For cold	Tisane
2346	Lavandula latifolia Medic.	Lamiaceae	Flowering aerial part	For scabies	Bath
2787	Lavandula latifolia Medic.	Lamiaceae	Floral summit	Internal antiseptic	Fumigation
2788	Lavandula latifolia Medic.	Lamiaceae	Floral summit	Internal antiseptic	Fumigation
2831	Lavandula stoechas L.	Lamiaceae	Floral summit	Antihelminthic	Tisane
2832	Lavandula stoechas L.	Lamiaceae	Floral summit	Antihelminthic	Tisane
2858	Lavandula stoechas L.	Lamiaceae	Floral summit	Antihelminthic	Tisane
2962	Lavandula stoechas L.	Lamiaceae	Floral summit	Antihelminthic	Tisane
1863	Lavandula stoechas L.	Lamiaceae	Flower	For cold	Tisane
1873	Lavandula stoechas L.	Lamiaceae	Flowering aerial part	For cold	Tisane
3136	Lens culinaris Medic. subsp. culinaris	Fabaceae	Fruit	For measles	Tisane
3210	Lens culinaris Medic. subsp. culinaris	Fabaceae	Seed	For measles	Tisane
2603	Lens culinaris Medic. subsp. culinaris	Fabaceae	Seed	For measles	Tisane
2604	Lens culinaris Medic. subsp. culinaris	Fabaceae	Seed	For measles	Tisane
2616	Lens culinaris Medic. subsp. culinaris	Fabaceae	Seed	For measles	Tisane
2617	Lens culinaris Medic. subsp. culinaris	Fabaceae	Seed	For measles	Tisane
1456	Lens culinaris Medic. subsp. culinaris	Fabaceae	Whole plant	For measles	Tisane
174	Lepidium graminifolium L. subsp. graminifolium	Brassicaceae	Aerial part	Internal antiseptic	Tisane
175	Lepidium graminifolium L. subsp. graminifolium	Brassicaceae	Aerial part	Internal antiseptic	Tisane
176	Lepidium graminifolium L. subsp. graminifolium	Brassicaceae	Aerial part	Internal antiseptic	Tisane
2601	Leuzea conifera (L.) DC. in Lam. et DC.	Asteraceae	Not reported	Antihelminthic	Not reported
2602	Leuzea conifera (L.) DC. in Lam. et DC.	Asteraceae	Not reported	Antihelminthic	Not reported
3263	Leuzea conifera (L.) DC. in Lam. et DC.	Asteraceae	Inflorescence	For cold	Tisane
3265	Leuzea conifera (L.) DC. in Lam. et DC.	Asteraceae	Inflorescence	For cold	Tisane
1650	Ligustrum vulgare L.	Oleaceae	Whole plant	For tonsillitis	Tisane
93	Lilium candidum L.	Liliaceae	Perigonium	Antiparotitis	Not reported
94	Lilium candidum L.	Liliaceae	Perigonium	Antiparotitis	Not reported
95	Lilium candidum L.	Liliaceae	Perigonium	Antiparotitis	Poultice
96	Lilium candidum L.	Liliaceae	Perigonium	Antiparotitis	Poultice
97	Lilium candidum L.	Liliaceae	Perigonium	Antiparotitis	Poultice
148	Lilium candidum L.	Liliaceae	Perigonium	Antiparotitis	Poultice
300	Lilium candidum L.	Liliaceae	Perigonium	Antiparotitis	Poultice
1442	Lilium candidum L.	Liliaceae	Bulb	For whitlow	Emulsion
455	Linum usitatissimum L.	Linaceae	Seed	Antihelminthic	Poultice
456	Linum usitatissimum L.	Linaceae	Seed	Antihelminthic	Poultice
1416	Linum usitatissimum L.	Linaceae	Fruit	Antipneumonic	Poultice
1436	Linum usitatissimum L.	Linaceae	Fruit	Antipneumonic	Poultice
444	Linum usitatissimum L.	Linaceae	Seed	Antipneumonic	Poultice
445	Linum usitatissimum L.	Linaceae	Seed	Antipneumonic	Poultice
446	Linum usitatissimum L.	Linaceae	Seed	Antipneumonic	Poultice
463	Linum usitatissimum L.	Linaceae	Seed	Antipneumonic	Poultice
464	Linum usitatissimum L.	Linaceae	Seed	Antipneumonic	Poultice
3260	Linum usitatissimum L.	Linaceae	Seed	Antipneumonic	Poultice
3344	Linum usitatissimum L.	Linaceae	Seed	Antipneumonic	Poultice
3217	Linum usitatissimum L.	Linaceae	Seed	Antipneumonic	Poultice
1337	Linum usitatissimum L.	Linaceae	Seed	Antipneumonic	Poultice
1338	Linum usitatissimum L.	Linaceae	Seed	Antipneumonic	Poultice
136	Linum usitatissimum L.	Linaceae	Seed	Antipyretic	Poultice
193	Linum usitatissimum L.	Linaceae	Seed	Antipyretic	Poultice
194	Linum usitatissimum L.	Linaceae	Seed	Antipyretic	Poultice
86	Linum usitatissimum L.	Linaceae	Seed	Antipyretic	Poultice
87	Linum usitatissimum L.	Linaceae	Seed	Antipyretic	Poultice
1607	Linum usitatissimum L.	Linaceae	Seed	Antipyretic	Sinapism
3050	Linum usitatissimum L.	Linaceae	Fruit	Antipyretic	Poultice
3051	Linum usitatissimum L.	Linaceae	Fruit	Antipyretic	Poultice
2522	Linum usitatissimum L.	Linaceae	Seed	For cold	Poultice
3275	Linum usitatissimum L.	Linaceae	Seed	For cold	Poultice
3276	Linum usitatissimum L.	Linaceae	Seed	For cold	Poultice
3277	Linum usitatissimum L.	Linaceae	Seed	For cold	Poultice
1607	Linum usitatissimum L.	Linaceae	Seed	For cold	Sinapism
3278	Linum usitatissimum L.	Linaceae	Seed	For tonsillitis	Poultice
1227	Linum usitatissimum L.	Linaceae	Seed	For tonsillitis	Poultice
1228	Linum usitatissimum L.	Linaceae	Seed	For tonsillitis	Poultice
603	Lippia triphylla (L'Hér.) O.Kuntze	Verbenaceae	Aerial part	Antihelminthic	Tisane
3151	Lippia triphylla (L'Hér.) O.Kuntze	Verbenaceae	Leaf	Antipyretic	Tisane
1582	Lippia triphylla (L'Hér.) O.Kuntze	Verbenaceae	Leaf	For cold	Macerated in water
1583	Lippia triphylla (L'Hér.) O.Kuntze	Verbenaceae	Leaf	For cold	Macerated in water
1584	Lippia triphylla (L'Hér.) O.Kuntze	Verbenaceae	Leaf	For cold	Macerated in water
1585	Lippia triphylla (L'Hér.) O.Kuntze	Verbenaceae	Leaf	For cold	Macerated in water
1586	Lippia triphylla (L'Hér.) O.Kuntze	Verbenaceae	Leaf	For cold	Macerated in water
1587	Lippia triphylla (L'Hér.) O.Kuntze	Verbenaceae	Leaf	For cold	Macerated in water
3299	Lippia triphylla (L'Hér.) O.Kuntze	Verbenaceae	Leaf	For cold	Tisane
3210	Lippia triphylla (L'Hér.) O.Kuntze	Verbenaceae	Floral summit	For tonsillitis	Tisane
1594	Lippia triphylla (L'Hér.) O.Kuntze	Verbenaceae	Leaf	Internal antiseptic	Tisane
2988	Lippia triphylla (L'Hér.) O.Kuntze	Verbenaceae	Flowering aerial part	Internal antiseptic	Tisane
82	Lithospermum fruticosum L.	Boraginaceae	Aerial part	Antipneumonic	Tisane
83	Lithospermum fruticosum L.	Boraginaceae	Aerial part	Antipneumonic	Tisane
234	Lithospermum fruticosum L.	Boraginaceae	Aerial part	Antipneumonic	Tisane
235	Lithospermum fruticosum L.	Boraginaceae	Aerial part	Antipneumonic	Tisane
275	Lithospermum fruticosum L.	Boraginaceae	Aerial part	For flu	Tisane
554	Lithospermum officinale L.	Boraginaceae	Fructifying aerial part	Internal antiseptic	Tisane
555	Lithospermum officinale L.	Boraginaceae	Fructifying aerial part	Internal antiseptic	Tisane
3206	Lupinus albus L.	Fabaceae	Fruit	Antipyretic	Direct use
1911	Lycopus europaeus L.	Lamiaceae	Aerial part	Antihelminthic	Tisane
74	Malva neglecta Wallr.	Malvaceae	Aerial part	Internal antiseptic	Enema
80	Malva neglecta Wallr.	Malvaceae	Aerial part	Internal antiseptic	Enema
81	Malva neglecta Wallr.	Malvaceae	Aerial part	Internal antiseptic	Enema
154	Malva neglecta Wallr.	Malvaceae	Aerial part	Internal antiseptic	Enema
80	Malva neglecta Wallr.	Malvaceae	Aerial part	Internal antiseptic	Lotion
81	Malva neglecta Wallr.	Malvaceae	Aerial part	Internal antiseptic	Lotion
135	Malva neglecta Wallr.	Malvaceae	Aerial part	Internal antiseptic	Lotion
206	Malva neglecta Wallr.	Malvaceae	Aerial part	Internal antiseptic	Lotion
207	Malva neglecta Wallr.	Malvaceae	Aerial part	Internal antiseptic	Lotion
243	Malva neglecta Wallr.	Malvaceae	Aerial part	Internal antiseptic	Lotion
244	Malva neglecta Wallr.	Malvaceae	Aerial part	Internal antiseptic	Lotion
108	Malva neglecta Wallr.	Malvaceae	Aerial part	Internal antiseptic	Tisane
135	Malva neglecta Wallr.	Malvaceae	Aerial part	Internal antiseptic	Tisane
596	Malva sylvestris L.	Malvaceae	Aerial part	Antihelminthic	Poultice
1641	Malva sylvestris L.	Malvaceae	Flower	Antipyretic	Tisane
25	Malva sylvestris L.	Malvaceae	Flower	Antipyretic	Tisane
195	Malva sylvestris L.	Malvaceae	Flower	Antipyretic	Tisane
794	Malva sylvestris L.	Malvaceae	Leaf	Antipyretic	Poultice
3275	Malva sylvestris L.	Malvaceae	Leaf	Antipyretic	Tisane
3276	Malva sylvestris L.	Malvaceae	Leaf	Antipyretic	Tisane
3277	Malva sylvestris L.	Malvaceae	Leaf	Antipyretic	Tisane
1876	Malva sylvestris L.	Malvaceae	Leaf	Antityphoid	Tisane
3297	Malva sylvestris L.	Malvaceae	Inflorescence	For cold	Tisane
3297	Malva sylvestris L.	Malvaceae	Inflorescence	For cold	Tisane
3261	Malva sylvestris L.	Malvaceae	Flowering aerial part	For cold	Tisane
3262	Malva sylvestris L.	Malvaceae	Flowering aerial part	For cold	Tisane
2508	Malva sylvestris L.	Malvaceae	Floral summit	For flu	Tisane
2509	Malva sylvestris L.	Malvaceae	Floral summit	For flu	Tisane
1429	Malva sylvestris L.	Malvaceae	Whole plant	For scarlet fever	Bath
3261	Malva sylvestris L.	Malvaceae	Flowering aerial part	For tonsillitis	Tisane
3262	Malva sylvestris L.	Malvaceae	Flowering aerial part	For tonsillitis	Tisane
1213	Malva sylvestris L.	Malvaceae	Leaf	For whitlow	Poultice
1214	Malva sylvestris L.	Malvaceae	Leaf	For whitlow	Poultice
166	Malva sylvestris L.	Malvaceae	Root	Internal antiseptic	Lotion
167	Malva sylvestris L.	Malvaceae	Root	Internal antiseptic	Lotion
221	Malva sylvestris L.	Malvaceae	Flower	Internal antiseptic	Tisane
2981	Malva sylvestris L.	Malvaceae	Flower	Internal antiseptic	Tisane
2982	Malva sylvestris L.	Malvaceae	Flower	Internal antiseptic	Tisane
2988	Malva sylvestris L.	Malvaceae	Flower	Internal antiseptic	Tisane
529	Malva sylvestris L.	Malvaceae	Flower	Internal antiseptic	Tisane
530	Malva sylvestris L.	Malvaceae	Flower	Internal antiseptic	Tisane
531	Malva sylvestris L.	Malvaceae	Flower	Internal antiseptic	Tisane
74	Malva sylvestris L.	Malvaceae	Aerial part	Internal antiseptic	Enema
75	Malva sylvestris L.	Malvaceae	Aerial part	Internal antiseptic	Enema
76	Malva sylvestris L.	Malvaceae	Aerial part	Internal antiseptic	Enema
135	Malva sylvestris L.	Malvaceae	Aerial part	Internal antiseptic	Lotion
160	Malva sylvestris L.	Malvaceae	Aerial part	Internal antiseptic	Lotion
161	Malva sylvestris L.	Malvaceae	Aerial part	Internal antiseptic	Lotion
206	Malva sylvestris L.	Malvaceae	Aerial part	Internal antiseptic	Lotion
207	Malva sylvestris L.	Malvaceae	Aerial part	Internal antiseptic	Lotion
242	Malva sylvestris L.	Malvaceae	Aerial part	Internal antiseptic	Lotion
268	Malva sylvestris L.	Malvaceae	Aerial part	Internal antiseptic	Lotion
269	Malva sylvestris L.	Malvaceae	Aerial part	Internal antiseptic	Lotion
277	Malva sylvestris L.	Malvaceae	Aerial part	Internal antiseptic	Lotion
278	Malva sylvestris L.	Malvaceae	Aerial part	Internal antiseptic	Lotion
196	Malva sylvestris L.	Malvaceae	Aerial part	Internal antiseptic	Tisane
219	Malva sylvestris L.	Malvaceae	Aerial part	Internal antiseptic	Tisane
220	Malva sylvestris L.	Malvaceae	Aerial part	Internal antiseptic	Tisane
277	Malva sylvestris L.	Malvaceae	Aerial part	Internal antiseptic	Tisane
278	Malva sylvestris L.	Malvaceae	Aerial part	Internal antiseptic	Tisane
1281	Malva sylvestris L.	Malvaceae	Flowering aerial part	Internal antiseptic	Tisane
2791	Malva sylvestris L.	Malvaceae	Flowering aerial part	Internal antiseptic	Tisane
1300	Malva sylvestris L.	Malvaceae	Flowering aerial part	Internal antiseptic	Tisane
67	Marrubium vulgare L.	Lamiaceae	Aerial part	Antihelminthic	Direct use
68	Marrubium vulgare L.	Lamiaceae	Aerial part	Antihelminthic	Direct use
279	Marrubium vulgare L.	Lamiaceae	Aerial part	Antihelminthic	Direct use
3210	Marrubium vulgare L.	Lamiaceae	Aerial part	Antiherpetic	Bath
3210	Marrubium vulgare L.	Lamiaceae	Aerial part	Antiherpetic	Tisane
[truncated: 2,283 more rows]
